# Supplementary material for: Spatial variation in anuran richness, diversity, and abundance across montane wetland habitat in Volcanoes National Park, Rwanda
Source: Ecol Evol. 2019 Mar 13;9(7):4220–30. doi: 10.1002/ece3.5054 (PMC6468056; doi:10.1002/ece3.5054)
Supplement: Supplementary file 1 [file ECE3-9-4220-s001.xlsx]

## Sheet: Sheet1
Year	Wetland	Date	Transect	ID_field	ID_analyses	Abundance
2012-2013	Ngezi	2012-11-12	1	Hyperolius castaneus	Hyperolius castaneus	1
2012-2013	Ngezi	2012-11-12	1	Hyperolius castaneus	Hyperolius castaneus	1
2012-2013	Ngezi	2012-11-12	1	Hyperolius castaneus	Hyperolius castaneus	1
2012-2013	Ngezi	2012-11-12	1	Hyperolius cinnamomeoventris	Hyperolius cinnamomeoventris	1
2012-2013	Ngezi	2012-11-12	1	Hyperolius cinnamomeoventris	Hyperolius cinnamomeoventris	1
2012-2013	Ngezi	2012-11-12	2	Amietia nutti	Amietia nutti	1
2012-2013	Ngezi	2012-11-12	2	Hyperolius cinnamomeoventris	Hyperolius cinnamomeoventris	1
2012-2013	Ngezi	2012-11-12	2	Hyperolius castaneus	Hyperolius castaneus	1
2012-2013	Ngezi	2012-11-12	2	Hyperolius castaneus	Hyperolius castaneus	1
2012-2013	Ngezi	2012-11-12	2	Phrynobatrachus graueri	Phrynobatrachus graueri/parvulus	1
2012-2013	Malalo	2012-11-13	1	Phrynobatrachus graueri	Phrynobatrachus graueri/parvulus	1
2012-2013	Malalo	2012-11-13	1	Phrynobatrachus graueri	Phrynobatrachus graueri/parvulus	1
2012-2013	Malalo	2012-11-13	1	Leptopelis karissimbensis/kivuensis	Leptopelis karissimbensis/kivuensis	1
2012-2013	Malalo	2012-11-13	2	Leptopelis karissimbensis/kivuensis	Leptopelis karissimbensis/kivuensis	1
2012-2013	Malalo	2012-11-13	3	Leptopelis karissimbensis/kivuensis	Leptopelis karissimbensis/kivuensis	1
2012-2013	Malalo	2012-11-13	3	Leptopelis karissimbensis/kivuensis	Leptopelis karissimbensis/kivuensis	1
2012-2013	Malalo	2012-11-13	4	Hyperolius viridiflavus	Hyperolius viridiflavus	1
2012-2013	Malalo	2012-11-13	4	Leptopelis karissimbensis/kivuensis	Leptopelis karissimbensis/kivuensis	1
2012-2013	Kato	2012-11-14	1	Hyperolius cinnamomeoventris	Hyperolius cinnamomeoventris	1
2012-2013	Kabatwa	2012-11-15	1	Leptopelis karissimbensis/kivuensis	Leptopelis karissimbensis/kivuensis	1
2012-2013	Kabatwa	2012-11-15	1	Hyperolius cinnamomeoventris	Hyperolius cinnamomeoventris	1
2012-2013	Nyirambubu	2012-11-16	1	Hyperolius viridiflavus	Hyperolius viridiflavus	1
2012-2013	Nyirambubu	2012-11-16	1	Hyperolius viridiflavus	Hyperolius viridiflavus	1
2012-2013	Nyirambubu	2012-11-16	2	Hyperolius castaneus	Hyperolius castaneus	1
2012-2013	Nyirambubu	2012-11-16	2	Phrynobatrachus parvulus	Phrynobatrachus graueri/parvulus	1
2012-2013	Nyirambubu	2012-11-16	3	Phrynobatrachus parvulus	Phrynobatrachus graueri/parvulus	1
2012-2013	Nyirambubu	2012-11-16	4	Phrynobatrachus graueri	Phrynobatrachus graueri/parvulus	1
2012-2013	Nyirambubu	2012-11-16	4	Phrynobatrachus graueri	Phrynobatrachus graueri/parvulus	1
2012-2013	Rugezi	2012-11-20	1	Phrynobatrachus graueri	Phrynobatrachus graueri/parvulus	1
2012-2013	Rugezi	2012-11-20	1	Hyperolius castaneus	Hyperolius castaneus	1
2012-2013	Rugezi	2012-11-20	1	Hyperolius castaneus	Hyperolius castaneus	1
2012-2013	Rugezi	2012-11-20	2	Hyperolius castaneus	Hyperolius castaneus	1
2012-2013	Rugezi	2012-11-20	2	Hyperolius castaneus	Hyperolius castaneus	1
2012-2013	Sandi	2012-11-21	1	Phrynobatrachus graueri	Phrynobatrachus graueri/parvulus	1
2012-2013	Sandi	2012-11-21	1	Hyperolius castaneus	Hyperolius castaneus	1
2012-2013	Gasindikira	2012-11-22	1	Hyperolius castaneus	Hyperolius castaneus	1
2012-2013	Gasindikira	2012-11-22	1	Leptopelis karissimbensis/kivuensis	Leptopelis karissimbensis/kivuensis	1
2012-2013	Gasindikira	2012-11-22	2	Leptopelis karissimbensis/kivuensis	Leptopelis karissimbensis/kivuensis	1
2012-2013	Kago	2012-11-23	1	Amietia nutti	Amietia nutti	1
2012-2013	Kago	2012-11-23	1	Hyperolius castaneus	Hyperolius castaneus	1
2012-2013	Nyirambubu	2012-11-26	1	Hyperolius castaneus	Hyperolius castaneus	1
2012-2013	Nyirambubu	2012-11-26	1	Hyperolius castaneus	Hyperolius castaneus	1
2012-2013	Nyirambubu	2012-11-26	1	Hyperolius castaneus	Hyperolius castaneus	1
2012-2013	Nyirambubu	2012-11-26	1	Leptopelis karissimbensis/kivuensis	Leptopelis karissimbensis/kivuensis	1
2012-2013	Nyirambubu	2012-11-26	1	Amietia nutti	Amietia nutti	1
2012-2013	Nyirambubu	2012-11-26	1	Amietia nutti	Amietia nutti	1
2012-2013	Nyirambubu	2012-11-26	1	Amietia nutti	Amietia nutti	1
2012-2013	Nyirambubu	2012-11-26	1	Hyperolius viridiflavus	Hyperolius viridiflavus	1
2012-2013	Nyirambubu	2012-11-26	1	Hyperolius castaneus	Hyperolius castaneus	1
2012-2013	Nyirambubu	2012-11-26	1	Hyperolius castaneus	Hyperolius castaneus	1
2012-2013	Nyirambubu	2012-11-26	1	Hyperolius viridiflavus	Hyperolius viridiflavus	1
2012-2013	Nyirambubu	2012-11-26	1	Hyperolius cinnamomeoventris	Hyperolius cinnamomeoventris	1
2012-2013	Nyirambubu	2012-11-26	2	Hyperolius castaneus	Hyperolius castaneus	1
2012-2013	Nyirambubu	2012-11-26	2	Hyperolius castaneus	Hyperolius castaneus	1
2012-2013	Nyirambubu	2012-11-26	2	Hyperolius castaneus	Hyperolius castaneus	1
2012-2013	Nyirambubu	2012-11-26	2	Hyperolius castaneus	Hyperolius castaneus	1
2012-2013	Nyirambubu	2012-11-26	2	Hyperolius castaneus	Hyperolius castaneus	1
2012-2013	Nyirambubu	2012-11-26	3	Leptopelis karissimbensis/kivuensis	Leptopelis karissimbensis/kivuensis	1
2012-2013	Nyirambubu	2012-11-26	3	Hyperolius castaneus	Hyperolius castaneus	1
2012-2013	Nyirambubu	2012-11-26	3	Hyperolius castaneus	Hyperolius castaneus	1
2012-2013	Nyirambubu	2012-11-26	3	Hyperolius castaneus	Hyperolius castaneus	1
2012-2013	Nyirambubu	2012-11-26	3	Leptopelis karissimbensis/kivuensis	Leptopelis karissimbensis/kivuensis	1
2012-2013	Nyirambubu	2012-11-26	3	Hyperolius castaneus	Hyperolius castaneus	1
2012-2013	Nyirambubu	2012-11-26	3	Hyperolius castaneus	Hyperolius castaneus	1
2012-2013	Nyirambubu	2012-11-26	4	Hyperolius viridiflavus	Hyperolius viridiflavus	1
2012-2013	Nyirambubu	2012-11-26	4	Hyperolius castaneus	Hyperolius castaneus	1
2012-2013	Nyirambubu	2012-11-26	4	Hyperolius viridiflavus	Hyperolius viridiflavus	1
2012-2013	Nyirambubu	2012-11-26	4	Hyperolius castaneus	Hyperolius castaneus	1
2012-2013	Nyirambubu	2012-11-26	4	Hyperolius viridiflavus	Hyperolius viridiflavus	1
2012-2013	Nyirambubu	2012-11-26	4	Hyperolius castaneus	Hyperolius castaneus	1
2012-2013	Nyirambubu	2012-11-26	4	Hyperolius castaneus	Hyperolius castaneus	1
2012-2013	Nyirambubu	2012-11-26	4	Hyperolius castaneus	Hyperolius castaneus	1
2012-2013	Nyirambubu	2012-11-26	4	Phrynobatrachus graueri	Phrynobatrachus graueri/parvulus	1
2012-2013	Malalo	2012-11-27	1	Hyperolius castaneus	Hyperolius castaneus	1
2012-2013	Malalo	2012-11-27	1	Hyperolius castaneus	Hyperolius castaneus	1
2012-2013	Malalo	2012-11-27	2	Hyperolius castaneus	Hyperolius castaneus	1
2012-2013	Malalo	2012-11-27	2	Phrynobatrachus graueri	Phrynobatrachus graueri/parvulus	1
2012-2013	Malalo	2012-11-27	3	Phrynobatrachus graueri	Phrynobatrachus graueri/parvulus	1
2012-2013	Malalo	2012-11-27	3	Phrynobatrachus graueri	Phrynobatrachus graueri/parvulus	1
2012-2013	Malalo	2012-11-27	3	Hyperolius castaneus	Hyperolius castaneus	1
2012-2013	Malalo	2012-11-27	4	Phrynobatrachus graueri	Phrynobatrachus graueri/parvulus	1
2012-2013	Malalo	2012-11-27	4	Phrynobatrachus graueri	Phrynobatrachus graueri/parvulus	1
2012-2013	Malalo	2012-11-27	4	Phrynobatrachus graueri	Phrynobatrachus graueri/parvulus	1
2012-2013	Malalo	2012-11-27	4	Phrynobatrachus graueri	Phrynobatrachus graueri/parvulus	1
2012-2013	Malalo	2012-11-27	4	Leptopelis karissimbensis/kivuensis	Leptopelis karissimbensis/kivuensis	1
2012-2013	Malalo	2012-11-27	4	Phrynobatrachus graueri	Phrynobatrachus graueri/parvulus	1
2012-2013	Malalo	2012-11-27	4	Leptopelis karissimbensis/kivuensis	Leptopelis karissimbensis/kivuensis	1
2012-2013	Malalo	2012-11-27	4	Phrynobatrachus graueri	Phrynobatrachus graueri/parvulus	1
2012-2013	Kato	2012-11-28	1	Hyperolius castaneus	Hyperolius castaneus	1
2012-2013	Kabatwa	2013-02-05	1	Hyperolius castaneus	Hyperolius castaneus	1
2012-2013	Kabatwa	2013-02-05	1	Hyperolius castaneus	Hyperolius castaneus	1
2012-2013	Kabatwa	2013-02-05	1	Hyperolius castaneus	Hyperolius castaneus	1
2012-2013	Malalo	2013-02-06	1	Phrynobatrachus graueri	Phrynobatrachus graueri/parvulus	1
2012-2013	Malalo	2013-02-06	1	Phrynobatrachus graueri	Phrynobatrachus graueri/parvulus	1
2012-2013	Malalo	2013-02-06	1	Leptopelis karissimbensis/kivuensis	Leptopelis karissimbensis/kivuensis	1
2012-2013	Malalo	2013-02-06	1	Phrynobatrachus graueri	Phrynobatrachus graueri/parvulus	1
2012-2013	Malalo	2013-02-06	2	Leptopelis karissimbensis/kivuensis	Leptopelis karissimbensis/kivuensis	1
2012-2013	Malalo	2013-02-06	2	Phrynobatrachus graueri	Phrynobatrachus graueri/parvulus	1
2012-2013	Malalo	2013-02-06	2	Hyperolius castaneus	Hyperolius castaneus	1
2012-2013	Malalo	2013-02-06	2	Phrynobatrachus graueri	Phrynobatrachus graueri/parvulus	1
2012-2013	Malalo	2013-02-06	3	Phrynobatrachus graueri	Phrynobatrachus graueri/parvulus	1
2012-2013	Malalo	2013-02-06	3	Phrynobatrachus graueri	Phrynobatrachus graueri/parvulus	1
2012-2013	Malalo	2013-02-06	4	Phrynobatrachus graueri	Phrynobatrachus graueri/parvulus	1
2012-2013	Malalo	2013-02-06	4	Phrynobatrachus graueri	Phrynobatrachus graueri/parvulus	1
2012-2013	Malalo	2013-02-06	4	Hyperolius cinnamomeoventris	Hyperolius cinnamomeoventris	1
2012-2013	Malalo	2013-02-06	4	Phrynobatrachus graueri	Phrynobatrachus graueri/parvulus	1
2012-2013	Malalo	2013-02-06	4	Hyperolius castaneus	Hyperolius castaneus	1
2012-2013	Ngezi	2013-02-08	1	Hyperolius castaneus	Hyperolius castaneus	1
2012-2013	Ngezi	2013-02-08	1	Leptopelis karissimbensis/kivuensis	Leptopelis karissimbensis/kivuensis	1
2012-2013	Ngezi	2013-02-08	1	Hyperolius castaneus	Hyperolius castaneus	1
2012-2013	Ngezi	2013-02-08	1	Hyperolius castaneus	Hyperolius castaneus	1
2012-2013	Ngezi	2013-02-08	1	Hyperolius castaneus	Hyperolius castaneus	1
2012-2013	Ngezi	2013-02-08	1	Hyperolius cinnamomeoventris	Hyperolius cinnamomeoventris	1
2012-2013	Ngezi	2013-02-08	1	Hyperolius castaneus	Hyperolius castaneus	1
2012-2013	Ngezi	2013-02-08	2	Hyperolius castaneus	Hyperolius castaneus	1
2012-2013	Ngezi	2013-02-08	2	Hyperolius castaneus	Hyperolius castaneus	1
2012-2013	Ngezi	2013-02-08	2	Hyperolius castaneus	Hyperolius castaneus	1
2012-2013	Ngezi	2013-02-08	2	Hyperolius castaneus	Hyperolius castaneus	1
2012-2013	Ngezi	2013-02-08	2	Hyperolius castaneus	Hyperolius castaneus	1
2012-2013	Ngezi	2013-02-08	2	Hyperolius castaneus	Hyperolius castaneus	1
2012-2013	Ngezi	2013-02-08	2	Hyperolius castaneus	Hyperolius castaneus	1
2012-2013	Ngezi	2013-02-08	2	Hyperolius castaneus	Hyperolius castaneus	1
2012-2013	Ngezi	2013-02-08	2	Hyperolius cinnamomeoventris	Hyperolius cinnamomeoventris	1
2012-2013	Ngezi	2013-02-08	2	Hyperolius castaneus	Hyperolius castaneus	1
2012-2013	Ngezi	2013-02-08	2	Hyperolius cinnamomeoventris	Hyperolius cinnamomeoventris	1
2012-2013	Ngezi	2013-02-08	2	Amietia nutti	Amietia nutti	1
2012-2013	Ngezi	2013-02-08	2	Hyperolius castaneus	Hyperolius castaneus	1
2012-2013	Kato	2013-02-11	1	Hyperolius cinnamomeoventris	Hyperolius cinnamomeoventris	1
2012-2013	Nyirambubu	2013-02-12	1	Hyperolius viridiflavus	Hyperolius viridiflavus	1
2012-2013	Nyirambubu	2013-02-12	1	Hyperolius castaneus	Hyperolius castaneus	1
2012-2013	Nyirambubu	2013-02-12	3	Hyperolius castaneus	Hyperolius castaneus	1
2012-2013	Nyirambubu	2013-02-12	3	Hyperolius castaneus	Hyperolius castaneus	1
2012-2013	Nyirambubu	2013-02-12	3	Hyperolius castaneus	Hyperolius castaneus	1
2012-2013	Nyirambubu	2013-02-12	3	Hyperolius viridiflavus	Hyperolius viridiflavus	1
2012-2013	Nyirambubu	2013-02-12	4	Hyperolius castaneus	Hyperolius castaneus	1
2012-2013	Nyirambubu	2013-02-12	4	Hyperolius castaneus	Hyperolius castaneus	1
2012-2013	Nyirambubu	2013-02-12	4	Hyperolius castaneus	Hyperolius castaneus	1
2012-2013	Nyirambubu	2013-02-12	4	Hyperolius viridiflavus	Hyperolius viridiflavus	1
2012-2013	Malalo	2013-02-12	4	Hyperolius viridiflavus	Hyperolius viridiflavus	1
2012-2013	Kago	2013-02-13	1	Hyperolius castaneus	Hyperolius castaneus	1
2012-2013	Kago	2013-02-13	2	Leptopelis karissimbensis/kivuensis	Leptopelis karissimbensis/kivuensis	1
2012-2013	Kago	2013-02-13	2	Hyperolius castaneus	Hyperolius castaneus	1
2012-2013	Gasindikira	2013-02-15	1	Phrynobatrachus graueri	Phrynobatrachus graueri/parvulus	1
2012-2013	Gasindikira	2013-02-15	1	Leptopelis karissimbensis/kivuensis	Leptopelis karissimbensis/kivuensis	1
2012-2013	Gasindikira	2013-02-15	1	Leptopelis karissimbensis/kivuensis	Leptopelis karissimbensis/kivuensis	1
2012-2013	Gasindikira	2013-02-15	1	Hyperolius castaneus	Hyperolius castaneus	1
2012-2013	Gasindikira	2013-02-15	1	Phrynobatrachus graueri	Phrynobatrachus graueri/parvulus	1
2012-2013	Gasindikira	2013-02-15	2	Hyperolius castaneus	Hyperolius castaneus	1
2012-2013	Gasindikira	2013-02-15	2	Phrynobatrachus graueri	Phrynobatrachus graueri/parvulus	1
2012-2013	Gasindikira	2013-02-15	2	Hyperolius castaneus	Hyperolius castaneus	1
2012-2013	Gasindikira	2013-02-15	2	Phrynobatrachus graueri	Phrynobatrachus graueri/parvulus	1
2012-2013	Gasindikira	2013-02-15	3	Hyperolius castaneus	Hyperolius castaneus	1
2012-2013	Gasindikira	2013-02-15	3	Hyperolius castaneus	Hyperolius castaneus	1
2012-2013	Gasindikira	2013-02-15	3	Phrynobatrachus graueri	Phrynobatrachus graueri/parvulus	1
2012-2013	Gasindikira	2013-02-15	3	Hyperolius cinnamomeoventris	Hyperolius cinnamomeoventris	1
2012-2013	Kabatwa	2013-02-25	1	Hyperolius castaneus	Hyperolius castaneus	1
2012-2013	Kabatwa	2013-02-25	1	Hyperolius castaneus	Hyperolius castaneus	1
2012-2013	Malalo	2013-02-27	1	Hyperolius castaneus	Hyperolius castaneus	1
2012-2013	Malalo	2013-02-27	1	Phrynobatrachus graueri	Phrynobatrachus graueri/parvulus	1
2012-2013	Malalo	2013-02-27	1	Phrynobatrachus graueri	Phrynobatrachus graueri/parvulus	1
2012-2013	Malalo	2013-02-27	1	Phrynobatrachus graueri	Phrynobatrachus graueri/parvulus	1
2012-2013	Malalo	2013-02-27	1	Phrynobatrachus graueri	Phrynobatrachus graueri/parvulus	1
2012-2013	Malalo	2013-02-27	1	Hyperolius castaneus	Hyperolius castaneus	1
2012-2013	Malalo	2013-02-27	2	Hyperolius castaneus	Hyperolius castaneus	1
2012-2013	Malalo	2013-02-27	2	Phrynobatrachus graueri	Phrynobatrachus graueri/parvulus	1
2012-2013	Malalo	2013-02-27	2	Phrynobatrachus graueri	Phrynobatrachus graueri/parvulus	1
2012-2013	Malalo	2013-02-27	3	Phrynobatrachus graueri	Phrynobatrachus graueri/parvulus	1
2012-2013	Malalo	2013-02-27	3	Phrynobatrachus graueri	Phrynobatrachus graueri/parvulus	1
2012-2013	Malalo	2013-02-27	3	Phrynobatrachus graueri	Phrynobatrachus graueri/parvulus	1
2012-2013	Malalo	2013-02-27	3	Hyperolius castaneus	Hyperolius castaneus	1
2012-2013	Malalo	2013-02-27	3	Phrynobatrachus graueri	Phrynobatrachus graueri/parvulus	1
2012-2013	Malalo	2013-02-27	4	Hyperolius castaneus	Hyperolius castaneus	1
2012-2013	Malalo	2013-02-27	4	Hyperolius castaneus	Hyperolius castaneus	1
2012-2013	Malalo	2013-02-27	4	Hyperolius castaneus	Hyperolius castaneus	1
2012-2013	Malalo	2013-02-27	4	Phrynobatrachus graueri	Phrynobatrachus graueri/parvulus	1
2012-2013	Malalo	2013-02-27	4	Hyperolius castaneus	Hyperolius castaneus	1
2012-2013	Rugezi	2013-03-05	1	Hyperolius cinnamomeoventris	Hyperolius cinnamomeoventris	1
2012-2013	Rugezi	2013-03-05	1	Hyperolius castaneus	Hyperolius castaneus	1
2012-2013	Rugezi	2013-03-05	1	Hyperolius cinnamomeoventris	Hyperolius cinnamomeoventris	1
2012-2013	Rugezi	2013-03-05	2	Hyperolius cinnamomeoventris	Hyperolius cinnamomeoventris	1
2012-2013	Rugezi	2013-03-05	2	Phrynobatrachus graueri	Phrynobatrachus graueri/parvulus	1
2013-2014	Malalo	2013-12-18	1	Hyperolius viridiflavus	Hyperolius viridiflavus	1
2013-2014	Malalo	2013-12-18	1	Hyperolius castaneus	Hyperolius castaneus	1
2013-2014	Malalo	2013-12-18	2	Phrynobatrachus graueri	Phrynobatrachus graueri/parvulus	1
2013-2014	Malalo	2013-12-18	2	Leptopelis karissimbensis/kivuensis	Leptopelis karissimbensis/kivuensis	1
2013-2014	Malalo	2013-12-18	2	Leptopelis karissimbensis/kivuensis	Leptopelis karissimbensis/kivuensis	1
2013-2014	Malalo	2013-12-18	2	Phrynobatrachus graueri	Phrynobatrachus graueri/parvulus	1
2013-2014	Malalo	2013-12-18	2	Phrynobatrachus graueri	Phrynobatrachus graueri/parvulus	1
2013-2014	Malalo	2013-12-18	2	Leptopelis karissimbensis/kivuensis	Leptopelis karissimbensis/kivuensis	1
2013-2014	Malalo	2013-12-18	2	Leptopelis karissimbensis/kivuensis	Leptopelis karissimbensis/kivuensis	1
2013-2014	Malalo	2013-12-18	3	Leptopelis karissimbensis/kivuensis	Leptopelis karissimbensis/kivuensis	1
2013-2014	Malalo	2013-12-18	4	Hyperolius castaneus	Hyperolius castaneus	1
2013-2014	Malalo	2013-12-18	4	Leptopelis karissimbensis/kivuensis	Leptopelis karissimbensis/kivuensis	1
2013-2014	Malalo	2013-12-18	4	Leptopelis karissimbensis/kivuensis	Leptopelis karissimbensis/kivuensis	1
2013-2014	Malalo	2013-12-18	4	Hyperolius viridiflavus	Hyperolius viridiflavus	1
2013-2014	Malalo	2013-12-18	4	Phrynobatrachus parvulus	Phrynobatrachus graueri/parvulus	1
2013-2014	Malalo	2013-12-18	4	Leptopelis karissimbensis/kivuensis	Leptopelis karissimbensis/kivuensis	1
2013-2014	Malalo	2013-12-18	4	Leptopelis karissimbensis/kivuensis	Leptopelis karissimbensis/kivuensis	1
2013-2014	Kato	2013-12-19	1	Phrynobatrachus graueri	Phrynobatrachus graueri/parvulus	1
2013-2014	Kato	2013-12-19	1	Hyperolius castaneus	Hyperolius castaneus	1
2013-2014	Kato	2013-12-19	2	Leptopelis karissimbensis/kivuensis	Leptopelis karissimbensis/kivuensis	1
2013-2014	Kato	2013-12-19	2	Leptopelis karissimbensis/kivuensis	Leptopelis karissimbensis/kivuensis	1
2013-2014	Gasindikira	2013-12-23	1	Hyperolius castaneus	Hyperolius castaneus	1
2013-2014	Gasindikira	2013-12-23	1	Hyperolius castaneus	Hyperolius castaneus	1
2013-2014	Gasindikira	2013-12-23	1	Hyperolius castaneus	Hyperolius castaneus	1
2013-2014	Gasindikira	2013-12-23	1	Hyperolius castaneus	Hyperolius castaneus	1
2013-2014	Gasindikira	2013-12-23	1	Hyperolius castaneus	Hyperolius castaneus	1
2013-2014	Gasindikira	2013-12-23	1	Hyperolius cinnamomeoventris	Hyperolius cinnamomeoventris	1
2013-2014	Gasindikira	2013-12-23	1	Amietia nutti	Amietia nutti	1
2013-2014	Gasindikira	2013-12-23	1	Hyperolius cinnamomeoventris	Hyperolius cinnamomeoventris	1
2013-2014	Gasindikira	2013-12-23	1	Hyperolius viridiflavus	Hyperolius viridiflavus	1
2013-2014	Gasindikira	2013-12-23	1	Hyperolius cinnamomeoventris	Hyperolius cinnamomeoventris	1
2013-2014	Gasindikira	2013-12-23	1	Hyperolius cinnamomeoventris	Hyperolius cinnamomeoventris	1
2013-2014	Gasindikira	2013-12-23	2	Leptopelis karissimbensis/kivuensis	Leptopelis karissimbensis/kivuensis	1
2013-2014	Gasindikira	2013-12-23	2	Hyperolius castaneus	Hyperolius castaneus	1
2013-2014	Gasindikira	2013-12-23	2	Hyperolius castaneus	Hyperolius castaneus	1
2013-2014	Gasindikira	2013-12-23	2	Hyperolius castaneus	Hyperolius castaneus	1
2013-2014	Gasindikira	2013-12-23	3	Hyperolius castaneus	Hyperolius castaneus	1
2013-2014	Gasindikira	2013-12-23	3	Hyperolius castaneus	Hyperolius castaneus	1
2013-2014	Gasindikira	2013-12-23	3	Hyperolius castaneus	Hyperolius castaneus	1
2013-2014	Gasindikira	2013-12-23	3	Hyperolius viridiflavus	Hyperolius viridiflavus	1
2013-2014	Gasindikira	2013-12-23	3	Hyperolius viridiflavus	Hyperolius viridiflavus	1
2013-2014	Gasindikira	2013-12-23	3	Hyperolius castaneus	Hyperolius castaneus	1
2013-2014	Gasindikira	2013-12-23	4	Hyperolius viridiflavus	Hyperolius viridiflavus	1
2013-2014	Gasindikira	2013-12-23	4	Hyperolius castaneus	Hyperolius castaneus	1
2013-2014	Gasindikira	2013-12-23	4	Hyperolius cinnamomeoventris	Hyperolius cinnamomeoventris	1
2013-2014	Ngezi	2013-12-24	1	Hyperolius castaneus	Hyperolius castaneus	1
2013-2014	Ngezi	2013-12-24	1	Hyperolius castaneus	Hyperolius castaneus	1
2013-2014	Ngezi	2013-12-24	1	Hyperolius castaneus	Hyperolius castaneus	1
2013-2014	Ngezi	2013-12-24	1	Hyperolius castaneus	Hyperolius castaneus	1
2013-2014	Ngezi	2013-12-24	1	Hyperolius viridiflavus	Hyperolius viridiflavus	1
2013-2014	Ngezi	2013-12-24	1	Hyperolius cinnamomeoventris	Hyperolius cinnamomeoventris	1
2013-2014	Ngezi	2013-12-24	1	Hyperolius castaneus	Hyperolius castaneus	1
2013-2014	Ngezi	2013-12-24	1	Hyperolius cinnamomeoventris	Hyperolius cinnamomeoventris	1
2013-2014	Ngezi	2013-12-24	1	Hyperolius castaneus	Hyperolius castaneus	1
2013-2014	Ngezi	2013-12-24	1	Hyperolius cinnamomeoventris	Hyperolius cinnamomeoventris	1
2013-2014	Ngezi	2013-12-24	2	Hyperolius cinnamomeoventris	Hyperolius cinnamomeoventris	1
2013-2014	Ngezi	2013-12-24	2	Hyperolius viridiflavus	Hyperolius viridiflavus	1
2013-2014	Ngezi	2013-12-24	2	Leptopelis karissimbensis/kivuensis	Leptopelis karissimbensis/kivuensis	1
2013-2014	Ngezi	2013-12-24	2	Hyperolius viridiflavus	Hyperolius viridiflavus	1
2013-2014	Ngezi	2013-12-24	2	Hyperolius castaneus	Hyperolius castaneus	1
2013-2014	Ngezi	2013-12-24	2	Hyperolius cinnamomeoventris	Hyperolius cinnamomeoventris	1
2013-2014	Kabatwa	2013-12-30	1	Hyperolius viridiflavus	Hyperolius viridiflavus	1
2013-2014	Kabatwa	2013-12-30	1	Hyperolius viridiflavus	Hyperolius viridiflavus	1
2013-2014	Shegesha	2013-12-31	1	Phrynobatrachus graueri	Phrynobatrachus graueri/parvulus	1
2013-2014	Shegesha	2013-12-31	1	Phrynobatrachus graueri	Phrynobatrachus graueri/parvulus	1
2013-2014	Sandi	2014-01-02	1	Phrynobatrachus graueri	Phrynobatrachus graueri/parvulus	1
2013-2014	Sandi	2014-01-02	2	Phrynobatrachus graueri	Phrynobatrachus graueri/parvulus	1
2013-2014	Sandi	2014-01-02	2	Phrynobatrachus graueri	Phrynobatrachus graueri/parvulus	1
2013-2014	Sandi	2014-01-02	2	Phrynobatrachus graueri	Phrynobatrachus graueri/parvulus	1
2013-2014	Nyirambubu	2014-01-03	1	Hyperolius viridiflavus	Hyperolius viridiflavus	1
2013-2014	Nyirambubu	2014-01-03	1	Hyperolius viridiflavus	Hyperolius viridiflavus	1
2013-2014	Nyirambubu	2014-01-03	1	Hyperolius viridiflavus	Hyperolius viridiflavus	1
2013-2014	Nyirambubu	2014-01-03	1	Amietia nutti	Amietia nutti	1
2013-2014	Nyirambubu	2014-01-03	1	Amietia nutti	Amietia nutti	1
2013-2014	Nyirambubu	2014-01-03	1	Hyperolius castaneus	Hyperolius castaneus	1
2013-2014	Nyirambubu	2014-01-03	1	Hyperolius castaneus	Hyperolius castaneus	1
2013-2014	Nyirambubu	2014-01-03	1	Hyperolius castaneus	Hyperolius castaneus	1
2013-2014	Nyirambubu	2014-01-03	1	Hyperolius castaneus	Hyperolius castaneus	1
2013-2014	Nyirambubu	2014-01-03	1	Hyperolius cinnamomeoventris	Hyperolius cinnamomeoventris	1
2013-2014	Nyirambubu	2014-01-03	2	Hyperolius castaneus	Hyperolius castaneus	1
2013-2014	Nyirambubu	2014-01-03	2	Hyperolius castaneus	Hyperolius castaneus	1
2013-2014	Nyirambubu	2014-01-03	3	Hyperolius viridiflavus	Hyperolius viridiflavus	1
2013-2014	Nyirambubu	2014-01-03	3	Hyperolius castaneus	Hyperolius castaneus	1
2013-2014	Nyirambubu	2014-01-03	3	Hyperolius castaneus	Hyperolius castaneus	1
2013-2014	Nyirambubu	2014-01-03	4	Hyperolius cinnamomeoventris	Hyperolius cinnamomeoventris	1
2013-2014	Nyirambubu	2014-01-03	4	Hyperolius castaneus	Hyperolius castaneus	1
2013-2014	Nyirambubu	2014-01-03	4	Hyperolius viridiflavus	Hyperolius viridiflavus	1
2013-2014	Nyirambubu	2014-01-03	4	Hyperolius castaneus	Hyperolius castaneus	1
2013-2014	Nyirambubu	2014-01-03	4	Hyperolius castaneus	Hyperolius castaneus	1
2013-2014	Gasindikira	2014-01-06	1	Hyperolius castaneus	Hyperolius castaneus	1
2013-2014	Gasindikira	2014-01-06	1	Hyperolius cinnamomeoventris	Hyperolius cinnamomeoventris	1
2013-2014	Gasindikira	2014-01-06	1	Hyperolius castaneus	Hyperolius castaneus	1
2013-2014	Gasindikira	2014-01-06	1	Leptopelis karissimbensis/kivuensis	Leptopelis karissimbensis/kivuensis	1
2013-2014	Gasindikira	2014-01-06	1	Hyperolius castaneus	Hyperolius castaneus	1
2013-2014	Gasindikira	2014-01-06	1	Hyperolius castaneus	Hyperolius castaneus	1
2013-2014	Gasindikira	2014-01-06	1	Hyperolius castaneus	Hyperolius castaneus	1
2013-2014	Gasindikira	2014-01-06	1	Hyperolius castaneus	Hyperolius castaneus	1
2013-2014	Gasindikira	2014-01-06	1	Hyperolius castaneus	Hyperolius castaneus	1
2013-2014	Gasindikira	2014-01-06	1	Hyperolius viridiflavus	Hyperolius viridiflavus	1
2013-2014	Gasindikira	2014-01-06	1	Amietia nutti	Amietia nutti	1
2013-2014	Gasindikira	2014-01-06	1	Hyperolius cinnamomeoventris	Hyperolius cinnamomeoventris	1
2013-2014	Gasindikira	2014-01-06	2	Hyperolius cinnamomeoventris	Hyperolius cinnamomeoventris	1
2013-2014	Gasindikira	2014-01-06	2	Hyperolius castaneus	Hyperolius castaneus	1
2013-2014	Gasindikira	2014-01-06	2	Hyperolius castaneus	Hyperolius castaneus	1
2013-2014	Gasindikira	2014-01-06	2	Hyperolius castaneus	Hyperolius castaneus	1
2013-2014	Gasindikira	2014-01-06	3	Hyperolius cinnamomeoventris	Hyperolius cinnamomeoventris	1
2013-2014	Gasindikira	2014-01-06	3	Hyperolius castaneus	Hyperolius castaneus	1
2013-2014	Gasindikira	2014-01-06	4	Hyperolius castaneus	Hyperolius castaneus	1
2013-2014	Gasindikira	2014-01-06	4	Amietia nutti	Amietia nutti	1
2013-2014	Gasindikira	2014-01-06	4	Hyperolius castaneus	Hyperolius castaneus	1
2013-2014	Gasindikira	2014-01-06	4	Hyperolius castaneus	Hyperolius castaneus	1
2013-2014	Gasindikira	2014-01-06	4	Hyperolius castaneus	Hyperolius castaneus	1
2013-2014	Rugezi	2014-01-07	1	Hyperolius cinnamomeoventris	Hyperolius cinnamomeoventris	1
2013-2014	Rugezi	2014-01-07	1	Leptopelis karissimbensis/kivuensis	Leptopelis karissimbensis/kivuensis	1
2013-2014	Rugezi	2014-01-07	1	Hyperolius cinnamomeoventris	Hyperolius cinnamomeoventris	1
2013-2014	Rugezi	2014-01-07	2	Hyperolius castaneus	Hyperolius castaneus	1
2013-2014	Rugezi	2014-01-07	2	Phrynobatrachus graueri	Phrynobatrachus graueri/parvulus	1
2013-2014	Rugezi	2014-01-07	2	Phrynobatrachus graueri	Phrynobatrachus graueri/parvulus	1
2013-2014	Rugezi	2014-01-07	2	Phrynobatrachus graueri	Phrynobatrachus graueri/parvulus	1
2013-2014	Rugezi	2014-01-07	2	Phrynobatrachus graueri	Phrynobatrachus graueri/parvulus	1
2013-2014	Rugezi	2014-01-07	2	Hyperolius castaneus	Hyperolius castaneus	1
2013-2014	Rugezi	2014-01-07	2	Hyperolius castaneus	Hyperolius castaneus	1
2013-2014	Rugezi	2014-01-07	3	Phrynobatrachus parvulus	Phrynobatrachus graueri/parvulus	1
2013-2014	Rugezi	2014-01-07	3	Hyperolius castaneus	Hyperolius castaneus	1
2013-2014	Rugezi	2014-01-07	3	Phrynobatrachus graueri	Phrynobatrachus graueri/parvulus	1
2013-2014	Rugezi	2014-01-07	3	Hyperolius castaneus	Hyperolius castaneus	1
2013-2014	Rugezi	2014-01-07	3	Hyperolius castaneus	Hyperolius castaneus	1
2013-2014	Rugezi	2014-01-07	4	Hyperolius cinnamomeoventris	Hyperolius cinnamomeoventris	1
2013-2014	Rugezi	2014-01-07	4	Phrynobatrachus graueri	Phrynobatrachus graueri/parvulus	1
2013-2014	Rugezi	2014-01-07	4	Phrynobatrachus graueri	Phrynobatrachus graueri/parvulus	1
2013-2014	Shegesha	2014-01-09	1	Phrynobatrachus graueri	Phrynobatrachus graueri/parvulus	1
2013-2014	Shegesha	2014-01-09	1	Hyperolius castaneus	Hyperolius castaneus	1
2013-2014	Shegesha	2014-01-09	1	Hyperolius castaneus	Hyperolius castaneus	1
2013-2014	Kabatwa	2014-01-10	1	Leptopelis karissimbensis/kivuensis	Leptopelis karissimbensis/kivuensis	1
2013-2014	Kabatwa	2014-01-10	1	Leptopelis karissimbensis/kivuensis	Leptopelis karissimbensis/kivuensis	1
2013-2014	Kabatwa	2014-01-10	1	Leptopelis karissimbensis/kivuensis	Leptopelis karissimbensis/kivuensis	1
2013-2014	Kabatwa	2014-01-10	1	Leptopelis karissimbensis/kivuensis	Leptopelis karissimbensis/kivuensis	1
2013-2014	Ngezi	2014-01-13	1	Hyperolius castaneus	Hyperolius castaneus	1
2013-2014	Ngezi	2014-01-13	1	Hyperolius castaneus	Hyperolius castaneus	1
2013-2014	Ngezi	2014-01-13	1	Hyperolius castaneus	Hyperolius castaneus	1
2013-2014	Ngezi	2014-01-13	1	Hyperolius viridiflavus	Hyperolius viridiflavus	1
2013-2014	Ngezi	2014-01-13	1	Hyperolius castaneus	Hyperolius castaneus	1
2013-2014	Ngezi	2014-01-13	1	Hyperolius cinnamomeoventris	Hyperolius cinnamomeoventris	1
2013-2014	Ngezi	2014-01-13	1	Hyperolius cinnamomeoventris	Hyperolius cinnamomeoventris	1
2013-2014	Ngezi	2014-01-13	1	Hyperolius cinnamomeoventris	Hyperolius cinnamomeoventris	1
2013-2014	Ngezi	2014-01-13	1	Hyperolius cinnamomeoventris	Hyperolius cinnamomeoventris	1
2013-2014	Ngezi	2014-01-13	1	Hyperolius castaneus	Hyperolius castaneus	1
2013-2014	Ngezi	2014-01-13	1	Hyperolius castaneus	Hyperolius castaneus	1
2013-2014	Ngezi	2014-01-13	1	Hyperolius castaneus	Hyperolius castaneus	1
2013-2014	Ngezi	2014-01-13	2	Hyperolius castaneus	Hyperolius castaneus	1
2013-2014	Malalo	2014-01-15	1	Phrynobatrachus graueri	Phrynobatrachus graueri/parvulus	1
2013-2014	Malalo	2014-01-15	1	Hyperolius viridiflavus	Hyperolius viridiflavus	1
2013-2014	Malalo	2014-01-15	1	Hyperolius castaneus	Hyperolius castaneus	1
2013-2014	Malalo	2014-01-15	2	Phrynobatrachus graueri	Phrynobatrachus graueri/parvulus	1
2013-2014	Malalo	2014-01-15	2	Hyperolius castaneus	Hyperolius castaneus	1
2013-2014	Malalo	2014-01-15	3	Leptopelis karissimbensis/kivuensis	Leptopelis karissimbensis/kivuensis	1
2013-2014	Malalo	2014-01-15	3	Hyperolius castaneus	Hyperolius castaneus	1
2013-2014	Malalo	2014-01-15	3	Leptopelis karissimbensis/kivuensis	Leptopelis karissimbensis/kivuensis	1
2013-2014	Malalo	2014-01-15	4	Hyperolius viridiflavus	Hyperolius viridiflavus	1
2013-2014	Malalo	2014-01-15	4	Hyperolius castaneus	Hyperolius castaneus	1
2013-2014	Malalo	2014-01-15	4	Hyperolius castaneus	Hyperolius castaneus	1
2013-2014	Malalo	2014-01-15	4	Hyperolius cinnamomeoventris	Hyperolius cinnamomeoventris	1
2013-2014	Kabatwa	2014-01-20	1	Leptopelis karissimbensis/kivuensis	Leptopelis karissimbensis/kivuensis	1
2013-2014	Kabatwa	2014-01-20	1	Leptopelis karissimbensis/kivuensis	Leptopelis karissimbensis/kivuensis	1
2013-2014	Nyirambubu	2014-01-21	1	Hyperolius castaneus	Hyperolius castaneus	1
2013-2014	Nyirambubu	2014-01-21	1	Hyperolius castaneus	Hyperolius castaneus	1
2013-2014	Nyirambubu	2014-01-21	1	Hyperolius castaneus	Hyperolius castaneus	1
2013-2014	Nyirambubu	2014-01-21	1	Hyperolius castaneus	Hyperolius castaneus	1
2013-2014	Nyirambubu	2014-01-21	1	Hyperolius viridiflavus	Hyperolius viridiflavus	1
2013-2014	Nyirambubu	2014-01-21	1	Hyperolius cinnamomeoventris	Hyperolius cinnamomeoventris	1
2013-2014	Nyirambubu	2014-01-21	1	Hyperolius castaneus	Hyperolius castaneus	1
2013-2014	Nyirambubu	2014-01-21	2	Hyperolius castaneus	Hyperolius castaneus	1
2013-2014	Nyirambubu	2014-01-21	2	Hyperolius viridiflavus	Hyperolius viridiflavus	1
2013-2014	Nyirambubu	2014-01-21	4	Hyperolius viridiflavus	Hyperolius viridiflavus	1
2013-2014	Nyirambubu	2014-01-21	4	Hyperolius castaneus	Hyperolius castaneus	1
2013-2014	Gasindikira	2014-01-22	1	Hyperolius castaneus	Hyperolius castaneus	1
2013-2014	Gasindikira	2014-01-22	1	Hyperolius castaneus	Hyperolius castaneus	1
2013-2014	Gasindikira	2014-01-22	1	Hyperolius castaneus	Hyperolius castaneus	1
2013-2014	Gasindikira	2014-01-22	1	Hyperolius cinnamomeoventris	Hyperolius cinnamomeoventris	1
2013-2014	Gasindikira	2014-01-22	1	Hyperolius castaneus	Hyperolius castaneus	1
2013-2014	Gasindikira	2014-01-22	1	Hyperolius castaneus	Hyperolius castaneus	1
2013-2014	Gasindikira	2014-01-22	1	Hyperolius castaneus	Hyperolius castaneus	1
2013-2014	Gasindikira	2014-01-22	1	Hyperolius castaneus	Hyperolius castaneus	1
2013-2014	Gasindikira	2014-01-22	1	Hyperolius castaneus	Hyperolius castaneus	1
2013-2014	Gasindikira	2014-01-22	1	Hyperolius castaneus	Hyperolius castaneus	1
2013-2014	Gasindikira	2014-01-22	2	Hyperolius cinnamomeoventris	Hyperolius cinnamomeoventris	1
2013-2014	Gasindikira	2014-01-22	2	Hyperolius castaneus	Hyperolius castaneus	1
2013-2014	Gasindikira	2014-01-22	2	Hyperolius castaneus	Hyperolius castaneus	1
2013-2014	Gasindikira	2014-01-22	2	Hyperolius cinnamomeoventris	Hyperolius cinnamomeoventris	1
2013-2014	Gasindikira	2014-01-22	2	Hyperolius castaneus	Hyperolius castaneus	1
2013-2014	Gasindikira	2014-01-22	3	Hyperolius castaneus	Hyperolius castaneus	1
2013-2014	Gasindikira	2014-01-22	3	Hyperolius castaneus	Hyperolius castaneus	1
2013-2014	Gasindikira	2014-01-22	4	Hyperolius castaneus	Hyperolius castaneus	1
2013-2014	Gasindikira	2014-01-22	4	Hyperolius castaneus	Hyperolius castaneus	1
2013-2014	Gasindikira	2014-01-22	4	Hyperolius castaneus	Hyperolius castaneus	1
2013-2014	Gasindikira	2014-01-22	4	Hyperolius castaneus	Hyperolius castaneus	1
2013-2014	Gasindikira	2014-01-22	4	Hyperolius castaneus	Hyperolius castaneus	1
2013-2014	Gasindikira	2014-01-22	4	Hyperolius castaneus	Hyperolius castaneus	1
2013-2014	Gasindikira	2014-01-22	4	Hyperolius castaneus	Hyperolius castaneus	1
2013-2014	Gasindikira	2014-01-22	4	Hyperolius castaneus	Hyperolius castaneus	1
2013-2014	Gasindikira	2014-01-22	4	Hyperolius castaneus	Hyperolius castaneus	1
2013-2014	Gasindikira	2014-01-22	4	Hyperolius cinnamomeoventris	Hyperolius cinnamomeoventris	1
2013-2014	Malalo	2014-01-24	1	Hyperolius castaneus	Hyperolius castaneus	1
2013-2014	Malalo	2014-01-24	1	Hyperolius castaneus	Hyperolius castaneus	1
2013-2014	Malalo	2014-01-24	1	Phrynobatrachus graueri	Phrynobatrachus graueri/parvulus	1
2013-2014	Malalo	2014-01-24	3	Hyperolius castaneus	Hyperolius castaneus	1
2013-2014	Malalo	2014-01-24	3	Leptopelis karissimbensis/kivuensis	Leptopelis karissimbensis/kivuensis	1
2013-2014	Malalo	2014-01-24	3	Hyperolius castaneus	Hyperolius castaneus	1
2013-2014	Malalo	2014-01-24	3	Phrynobatrachus graueri	Phrynobatrachus graueri/parvulus	1
2013-2014	Malalo	2014-01-24	3	Hyperolius castaneus	Hyperolius castaneus	1
2013-2014	Malalo	2014-01-24	4	Leptopelis karissimbensis/kivuensis	Leptopelis karissimbensis/kivuensis	1
2013-2014	Malalo	2014-01-24	4	Phrynobatrachus graueri	Phrynobatrachus graueri/parvulus	1
2013-2014	Malalo	2014-01-24	4	Hyperolius castaneus	Hyperolius castaneus	1
2013-2014	Shegesha	2014-01-27	1	Phrynobatrachus graueri	Phrynobatrachus graueri/parvulus	1
2013-2014	Shegesha	2014-01-27	2	Phrynobatrachus graueri	Phrynobatrachus graueri/parvulus	1
2013-2014	Sandi	2014-01-28	2	Phrynobatrachus graueri	Phrynobatrachus graueri/parvulus	1
2013-2014	Sandi	2014-01-28	2	Phrynobatrachus parvulus	Phrynobatrachus graueri/parvulus	1
2013-2014	Rugezi	2014-01-29	1	Leptopelis karissimbensis/kivuensis	Leptopelis karissimbensis/kivuensis	1
2013-2014	Rugezi	2014-01-29	1	Leptopelis karissimbensis/kivuensis	Leptopelis karissimbensis/kivuensis	1
2013-2014	Rugezi	2014-01-29	1	Leptopelis karissimbensis/kivuensis	Leptopelis karissimbensis/kivuensis	1
2013-2014	Rugezi	2014-01-29	1	Hyperolius castaneus	Hyperolius castaneus	1
2013-2014	Rugezi	2014-01-29	1	Phrynobatrachus parvulus	Phrynobatrachus graueri/parvulus	1
2013-2014	Rugezi	2014-01-29	2	Hyperolius castaneus	Hyperolius castaneus	1
2013-2014	Rugezi	2014-01-29	2	Leptopelis karissimbensis/kivuensis	Leptopelis karissimbensis/kivuensis	1
2013-2014	Rugezi	2014-01-29	2	Phrynobatrachus graueri	Phrynobatrachus graueri/parvulus	1
2013-2014	Rugezi	2014-01-29	2	Leptopelis karissimbensis/kivuensis	Leptopelis karissimbensis/kivuensis	1
2013-2014	Rugezi	2014-01-29	3	Leptopelis karissimbensis/kivuensis	Leptopelis karissimbensis/kivuensis	1
2013-2014	Rugezi	2014-01-29	3	Phrynobatrachus parvulus	Phrynobatrachus graueri/parvulus	1
2013-2014	Rugezi	2014-01-29	3	Phrynobatrachus graueri	Phrynobatrachus graueri/parvulus	1
2013-2014	Rugezi	2014-01-29	3	Phrynobatrachus parvulus	Phrynobatrachus graueri/parvulus	1
2013-2014	Rugezi	2014-01-29	4	Hyperolius castaneus	Hyperolius castaneus	1
2013-2014	Rugezi	2014-01-29	4	Hyperolius castaneus	Hyperolius castaneus	1
2013-2014	Rugezi	2014-01-29	4	Phrynobatrachus graueri	Phrynobatrachus graueri/parvulus	1
2013-2014	Kato	2014-01-30	1	Hyperolius castaneus	Hyperolius castaneus	1
2013-2014	Ngezi	2014-01-31	1	Leptopelis karissimbensis/kivuensis	Leptopelis karissimbensis/kivuensis	1
2013-2014	Ngezi	2014-01-31	1	Hyperolius castaneus	Hyperolius castaneus	1
2013-2014	Ngezi	2014-01-31	1	Hyperolius viridiflavus	Hyperolius viridiflavus	1
2013-2014	Ngezi	2014-01-31	2	Hyperolius castaneus	Hyperolius castaneus	1
2013-2014	Ngezi	2014-01-31	2	Hyperolius castaneus	Hyperolius castaneus	1
2013-2014	Ngezi	2014-01-31	2	Hyperolius castaneus	Hyperolius castaneus	1
2013-2014	Ngezi	2014-01-31	2	Hyperolius cinnamomeoventris	Hyperolius cinnamomeoventris	1
2013-2014	Nyirambubu	2014-02-03	1	Hyperolius cinnamomeoventris	Hyperolius cinnamomeoventris	1
2013-2014	Nyirambubu	2014-02-03	1	Hyperolius castaneus	Hyperolius castaneus	1
2013-2014	Nyirambubu	2014-02-03	1	Hyperolius castaneus	Hyperolius castaneus	1
2013-2014	Nyirambubu	2014-02-03	1	Leptopelis karissimbensis/kivuensis	Leptopelis karissimbensis/kivuensis	1
2013-2014	Nyirambubu	2014-02-03	1	Hyperolius viridiflavus	Hyperolius viridiflavus	1
2013-2014	Nyirambubu	2014-02-03	2	Hyperolius castaneus	Hyperolius castaneus	1
2013-2014	Nyirambubu	2014-02-03	2	Hyperolius viridiflavus	Hyperolius viridiflavus	1
2013-2014	Nyirambubu	2014-02-03	2	Hyperolius viridiflavus	Hyperolius viridiflavus	1
2013-2014	Nyirambubu	2014-02-03	4	Hyperolius castaneus	Hyperolius castaneus	1
2013-2014	Nyirambubu	2014-02-03	4	Hyperolius viridiflavus	Hyperolius viridiflavus	1
2013-2014	Nyirambubu	2014-02-03	4	Hyperolius viridiflavus	Hyperolius viridiflavus	1
2013-2014	Nyirambubu	2014-02-04	1	Amietia nutti	Amietia nutti	1
2013-2014	Nyirambubu	2014-02-04	1	Hyperolius castaneus	Hyperolius castaneus	1
2013-2014	Nyirambubu	2014-02-04	1	Hyperolius castaneus	Hyperolius castaneus	1
2013-2014	Nyirambubu	2014-02-04	1	Hyperolius viridiflavus	Hyperolius viridiflavus	1
2013-2014	Nyirambubu	2014-02-04	1	Hyperolius castaneus	Hyperolius castaneus	1
2013-2014	Nyirambubu	2014-02-04	1	Hyperolius castaneus	Hyperolius castaneus	1
2013-2014	Nyirambubu	2014-02-04	2	Hyperolius castaneus	Hyperolius castaneus	1
2013-2014	Nyirambubu	2014-02-04	2	Leptopelis karissimbensis/kivuensis	Leptopelis karissimbensis/kivuensis	1
2013-2014	Nyirambubu	2014-02-04	2	Hyperolius castaneus	Hyperolius castaneus	1
2013-2014	Nyirambubu	2014-02-04	2	Leptopelis karissimbensis/kivuensis	Leptopelis karissimbensis/kivuensis	1
2013-2014	Nyirambubu	2014-02-04	2	Hyperolius castaneus	Hyperolius castaneus	1
2013-2014	Nyirambubu	2014-02-04	2	Amietia nutti	Amietia nutti	1
2013-2014	Nyirambubu	2014-02-04	2	Hyperolius castaneus	Hyperolius castaneus	1
2013-2014	Nyirambubu	2014-02-04	2	Hyperolius castaneus	Hyperolius castaneus	1
2013-2014	Nyirambubu	2014-02-04	2	Hyperolius castaneus	Hyperolius castaneus	1
2013-2014	Nyirambubu	2014-02-04	3	Hyperolius cinnamomeoventris	Hyperolius cinnamomeoventris	1
2013-2014	Nyirambubu	2014-02-04	3	Hyperolius castaneus	Hyperolius castaneus	1
2013-2014	Nyirambubu	2014-02-04	3	Hyperolius castaneus	Hyperolius castaneus	1
2013-2014	Nyirambubu	2014-02-04	4	Hyperolius castaneus	Hyperolius castaneus	1
2013-2014	Nyirambubu	2014-02-04	4	Leptopelis karissimbensis/kivuensis	Leptopelis karissimbensis/kivuensis	1
2013-2014	Nyirambubu	2014-02-04	4	Hyperolius castaneus	Hyperolius castaneus	1
2013-2014	Nyirambubu	2014-02-04	4	Hyperolius castaneus	Hyperolius castaneus	1
2013-2014	Nyirambubu	2014-02-04	4	Hyperolius castaneus	Hyperolius castaneus	1
2013-2014	Nyirambubu	2014-02-04	4	Hyperolius castaneus	Hyperolius castaneus	1
2013-2014	Kabatwa	2014-02-05	1	Leptopelis karissimbensis/kivuensis	Leptopelis karissimbensis/kivuensis	1
2013-2014	Kabatwa	2014-02-05	1	Leptopelis karissimbensis/kivuensis	Leptopelis karissimbensis/kivuensis	1
2013-2014	Malalo	2014-02-06	1	Hyperolius viridiflavus	Hyperolius viridiflavus	1
2013-2014	Malalo	2014-02-06	1	Hyperolius castaneus	Hyperolius castaneus	1
2013-2014	Malalo	2014-02-06	3	Phrynobatrachus parvulus	Phrynobatrachus graueri/parvulus	1
2013-2014	Malalo	2014-02-06	3	Phrynobatrachus graueri	Phrynobatrachus graueri/parvulus	1
2013-2014	Malalo	2014-02-06	3	Leptopelis karissimbensis/kivuensis	Leptopelis karissimbensis/kivuensis	1
2013-2014	Malalo	2014-02-06	3	Hyperolius castaneus	Hyperolius castaneus	1
2013-2014	Sandi	2014-02-11	2	Leptopelis karissimbensis/kivuensis	Leptopelis karissimbensis/kivuensis	1
2013-2014	Sandi	2014-02-11	2	Sclerophrys kisoloensis	Sclerophrys kisoloensis	1
2013-2014	Rugezi	2014-02-12	1	Sclerophrys kisoloensis	Sclerophrys kisoloensis	1
2013-2014	Rugezi	2014-02-12	1	Phrynobatrachus graueri	Phrynobatrachus graueri/parvulus	1
2013-2014	Rugezi	2014-02-12	1	Leptopelis karissimbensis/kivuensis	Leptopelis karissimbensis/kivuensis	1
2013-2014	Rugezi	2014-02-12	2	Leptopelis karissimbensis/kivuensis	Leptopelis karissimbensis/kivuensis	1
2013-2014	Rugezi	2014-02-12	3	Phrynobatrachus parvulus	Phrynobatrachus graueri/parvulus	1
2013-2014	Rugezi	2014-02-12	3	Hyperolius castaneus	Hyperolius castaneus	1
2013-2014	Ngezi	2014-02-14	1	Hyperolius castaneus	Hyperolius castaneus	1
2013-2014	Ngezi	2014-02-14	2	Hyperolius cinnamomeoventris	Hyperolius cinnamomeoventris	1
2013-2014	Nyirambubu	2014-02-17	1	Hyperolius castaneus	Hyperolius castaneus	1
2013-2014	Nyirambubu	2014-02-17	3	Leptopelis karissimbensis/kivuensis	Leptopelis karissimbensis/kivuensis	1
2013-2014	Nyirambubu	2014-02-17	3	Hyperolius cinnamomeoventris	Hyperolius cinnamomeoventris	1
2013-2014	Gasindikira	2014-02-18	3	Hyperolius viridiflavus	Hyperolius viridiflavus	1
2013-2014	Gasindikira	2014-02-18	3	Leptopelis karissimbensis/kivuensis	Leptopelis karissimbensis/kivuensis	1
2013-2014	Gasindikira	2014-02-18	3	Hyperolius castaneus	Hyperolius castaneus	1
2013-2014	Gasindikira	2014-02-18	3	Hyperolius cinnamomeoventris	Hyperolius cinnamomeoventris	1
2013-2014	Gasindikira	2014-02-18	3	Hyperolius cinnamomeoventris	Hyperolius cinnamomeoventris	1
2013-2014	Gasindikira	2014-02-18	3	Hyperolius castaneus	Hyperolius castaneus	1
2013-2014	Gasindikira	2014-02-18	4	Hyperolius cinnamomeoventris	Hyperolius cinnamomeoventris	1
2013-2014	Gasindikira	2014-02-18	4	Hyperolius castaneus	Hyperolius castaneus	1
2013-2014	Gasindikira	2014-02-18	4	Hyperolius castaneus	Hyperolius castaneus	1
2013-2014	Kabatwa	2014-02-19	1	Leptopelis karissimbensis/kivuensis	Leptopelis karissimbensis/kivuensis	1
2013-2014	Malalo	2014-02-20	1	Phrynobatrachus parvulus	Phrynobatrachus graueri/parvulus	1
2013-2014	Malalo	2014-02-20	1	Hyperolius castaneus	Hyperolius castaneus	1
2013-2014	Malalo	2014-02-20	2	Hyperolius castaneus	Hyperolius castaneus	1
2013-2014	Malalo	2014-02-20	2	Hyperolius cinnamomeoventris	Hyperolius cinnamomeoventris	1
2013-2014	Malalo	2014-02-20	3	Leptopelis karissimbensis/kivuensis	Leptopelis karissimbensis/kivuensis	1
2013-2014	Malalo	2014-02-20	3	Hyperolius viridiflavus	Hyperolius viridiflavus	1
2013-2014	Malalo	2014-02-20	3	Phrynobatrachus graueri	Phrynobatrachus graueri/parvulus	1
2013-2014	Malalo	2014-02-20	3	Phrynobatrachus parvulus	Phrynobatrachus graueri/parvulus	1
2013-2014	Shegesha	2014-02-25	2	Phrynobatrachus graueri	Phrynobatrachus graueri/parvulus	1
2013-2014	Rugezi	2014-02-26	1	Hyperolius castaneus	Hyperolius castaneus	1
2013-2014	Rugezi	2014-02-26	1	Phrynobatrachus graueri	Phrynobatrachus graueri/parvulus	1
2013-2014	Rugezi	2014-02-26	1	Leptopelis karissimbensis/kivuensis	Leptopelis karissimbensis/kivuensis	1
2013-2014	Rugezi	2014-02-26	2	Phrynobatrachus graueri	Phrynobatrachus graueri/parvulus	1
2013-2014	Rugezi	2014-02-26	3	Phrynobatrachus graueri	Phrynobatrachus graueri/parvulus	1
2013-2014	Rugezi	2014-02-26	3	Hyperolius cinnamomeoventris	Hyperolius cinnamomeoventris	1
2013-2014	Rugezi	2014-02-26	4	Phrynobatrachus graueri	Phrynobatrachus graueri/parvulus	1
2013-2014	Rugezi	2014-02-26	4	Hyperolius cinnamomeoventris	Hyperolius cinnamomeoventris	1
2013-2014	Kato	2014-02-27	1	Hyperolius castaneus	Hyperolius castaneus	1
2013-2014	Kato	2014-02-27	2	Hyperolius castaneus	Hyperolius castaneus	1
2013-2014	Ngezi	2014-02-28	1	Hyperolius castaneus	Hyperolius castaneus	1
2013-2014	Ngezi	2014-02-28	1	Hyperolius viridiflavus	Hyperolius viridiflavus	1
2013-2014	Ngezi	2014-02-28	2	Hyperolius castaneus	Hyperolius castaneus	1
2014-2015	Kabatwa	2015-01-05	1	Hyperolius viridiflavus	Hyperolius viridiflavus	1
2014-2015	Kabatwa	2015-01-05	1	Hyperolius castaneus	Hyperolius castaneus	1
2014-2015	Kabatwa	2015-01-05	1	Phrynobatrachus graueri	Phrynobatrachus graueri/parvulus	1
2014-2015	Malalo	2015-01-06	1	Leptopelis karissimbensis/kivuensis	Leptopelis karissimbensis/kivuensis	1
2014-2015	Malalo	2015-01-06	1	Leptopelis karissimbensis/kivuensis	Leptopelis karissimbensis/kivuensis	1
2014-2015	Malalo	2015-01-06	1	Phrynobatrachus graueri	Phrynobatrachus graueri/parvulus	1
2014-2015	Malalo	2015-01-06	1	Phrynobatrachus graueri	Phrynobatrachus graueri/parvulus	1
2014-2015	Malalo	2015-01-06	2	Leptopelis karissimbensis/kivuensis	Leptopelis karissimbensis/kivuensis	1
2014-2015	Malalo	2015-01-06	2	Leptopelis karissimbensis/kivuensis	Leptopelis karissimbensis/kivuensis	1
2014-2015	Malalo	2015-01-06	2	Leptopelis karissimbensis/kivuensis	Leptopelis karissimbensis/kivuensis	1
2014-2015	Malalo	2015-01-06	2	Hyperolius castaneus	Hyperolius castaneus	1
2014-2015	Malalo	2015-01-06	2	Leptopelis karissimbensis/kivuensis	Leptopelis karissimbensis/kivuensis	1
2014-2015	Malalo	2015-01-06	4	Leptopelis karissimbensis/kivuensis	Leptopelis karissimbensis/kivuensis	1
2014-2015	Shegesha	2015-01-07	1	Hyperolius viridiflavus	Hyperolius viridiflavus	1
2014-2015	Shegesha	2015-01-07	1	Phrynobatrachus parvulus	Phrynobatrachus graueri/parvulus	1
2014-2015	Shegesha	2015-01-07	2	Leptopelis karissimbensis/kivuensis	Leptopelis karissimbensis/kivuensis	1
2014-2015	Ngezi	2015-01-08	1	Leptopelis karissimbensis/kivuensis	Leptopelis karissimbensis/kivuensis	1
2014-2015	Ngezi	2015-01-08	1	Phrynobatrachus graueri	Phrynobatrachus graueri/parvulus	1
2014-2015	Ngezi	2015-01-08	1	Hyperolius castaneus	Hyperolius castaneus	1
2014-2015	Ngezi	2015-01-08	1	Phrynobatrachus parvulus	Phrynobatrachus graueri/parvulus	1
2014-2015	Sandi	2015-01-12	1	Hyperolius cinnamomeoventris	Hyperolius cinnamomeoventris	1
2014-2015	Sandi	2015-01-12	1	Phrynobatrachus graueri	Phrynobatrachus graueri/parvulus	1
2014-2015	Rugezi	2015-01-13	1	Hyperolius castaneus	Hyperolius castaneus	1
2014-2015	Rugezi	2015-01-13	1	Phrynobatrachus graueri	Phrynobatrachus graueri/parvulus	1
2014-2015	Rugezi	2015-01-13	1	Phrynobatrachus graueri	Phrynobatrachus graueri/parvulus	1
2014-2015	Rugezi	2015-01-13	2	Leptopelis karissimbensis/kivuensis	Leptopelis karissimbensis/kivuensis	1
2014-2015	Rugezi	2015-01-13	3	Phrynobatrachus parvulus	Phrynobatrachus graueri/parvulus	1
2014-2015	Rugezi	2015-01-13	3	Leptopelis karissimbensis/kivuensis	Leptopelis karissimbensis/kivuensis	1
2014-2015	Rugezi	2015-01-13	4	Hyperolius castaneus	Hyperolius castaneus	1
2014-2015	Rugezi	2015-01-13	4	Hyperolius castaneus	Hyperolius castaneus	1
2014-2015	Rugezi	2015-01-13	4	Phrynobatrachus parvulus	Phrynobatrachus graueri/parvulus	1
2014-2015	Ngezi	2015-01-14	1	Leptopelis karissimbensis/kivuensis	Leptopelis karissimbensis/kivuensis	1
2014-2015	Ngezi	2015-01-14	1	Hyperolius castaneus	Hyperolius castaneus	1
2014-2015	Ngezi	2015-01-14	2	Hyperolius castaneus	Hyperolius castaneus	1
2014-2015	Ngezi	2015-01-14	2	Hyperolius cinnamomeoventris	Hyperolius cinnamomeoventris	1
2014-2015	Kato	2015-01-15	1	Hyperolius castaneus	Hyperolius castaneus	1
2014-2015	Kago	2015-01-16	1	Leptopelis karissimbensis/kivuensis	Leptopelis karissimbensis/kivuensis	1
2014-2015	Malalo	2015-01-19	1	Hyperolius cinnamomeoventris	Hyperolius cinnamomeoventris	1
2014-2015	Malalo	2015-01-19	1	Hyperolius castaneus	Hyperolius castaneus	1
2014-2015	Malalo	2015-01-19	2	Hyperolius viridiflavus	Hyperolius viridiflavus	1
2014-2015	Malalo	2015-01-19	2	Leptopelis karissimbensis/kivuensis	Leptopelis karissimbensis/kivuensis	1
2014-2015	Malalo	2015-01-19	2	Hyperolius castaneus	Hyperolius castaneus	1
2014-2015	Malalo	2015-01-19	3	Hyperolius castaneus	Hyperolius castaneus	1
2014-2015	Malalo	2015-01-19	3	Leptopelis karissimbensis/kivuensis	Leptopelis karissimbensis/kivuensis	1
2014-2015	Malalo	2015-01-19	4	Phrynobatrachus graueri	Phrynobatrachus graueri/parvulus	1
2014-2015	Shegesha	2015-01-20	1	Phrynobatrachus graueri	Phrynobatrachus graueri/parvulus	1
2014-2015	Shegesha	2015-01-20	1	Phrynobatrachus graueri	Phrynobatrachus graueri/parvulus	1
2014-2015	Shegesha	2015-01-20	2	Phrynobatrachus graueri	Phrynobatrachus graueri/parvulus	1
2014-2015	Ngezi	2015-01-21	1	Hyperolius castaneus	Hyperolius castaneus	1
2014-2015	Ngezi	2015-01-21	1	Leptopelis karissimbensis/kivuensis	Leptopelis karissimbensis/kivuensis	1
2014-2015	Ngezi	2015-01-21	1	Hyperolius cinnamomeoventris	Hyperolius cinnamomeoventris	1
2014-2015	Ngezi	2015-01-21	2	Hyperolius viridiflavus	Hyperolius viridiflavus	1
2014-2015	Ngezi	2015-01-21	2	Hyperolius castaneus	Hyperolius castaneus	1
2014-2015	Ngezi	2015-01-21	2	Hyperolius cinnamomeoventris	Hyperolius cinnamomeoventris	1
2014-2015	Kato	2015-01-22	1	Hyperolius castaneus	Hyperolius castaneus	1
2014-2015	Kato	2015-01-22	2	Hyperolius castaneus	Hyperolius castaneus	1
2014-2015	Kato	2015-01-22	2	Leptopelis karissimbensis/kivuensis	Leptopelis karissimbensis/kivuensis	1
2014-2015	Kato	2015-01-22	2	Leptopelis karissimbensis/kivuensis	Leptopelis karissimbensis/kivuensis	1
2014-2015	Kabatwa	2015-01-23	1	Leptopelis karissimbensis/kivuensis	Leptopelis karissimbensis/kivuensis	1
2014-2015	Kabatwa	2015-01-23	1	Leptopelis karissimbensis/kivuensis	Leptopelis karissimbensis/kivuensis	1
2014-2015	Sandi	2015-01-26	1	Phrynobatrachus parvulus	Phrynobatrachus graueri/parvulus	1
2014-2015	Kago	2015-01-27	1	Hyperolius castaneus	Hyperolius castaneus	1
2014-2015	Rugezi	2015-01-28	1	Hyperolius castaneus	Hyperolius castaneus	1
2014-2015	Rugezi	2015-01-28	1	Leptopelis karissimbensis/kivuensis	Leptopelis karissimbensis/kivuensis	1
2014-2015	Rugezi	2015-01-28	1	Phrynobatrachus graueri	Phrynobatrachus graueri/parvulus	1
2014-2015	Rugezi	2015-01-28	1	Phrynobatrachus graueri	Phrynobatrachus graueri/parvulus	1
2014-2015	Rugezi	2015-01-28	2	Phrynobatrachus graueri	Phrynobatrachus graueri/parvulus	1
2014-2015	Rugezi	2015-01-28	2	Leptopelis karissimbensis/kivuensis	Leptopelis karissimbensis/kivuensis	1
2014-2015	Rugezi	2015-01-28	2	Phrynobatrachus graueri	Phrynobatrachus graueri/parvulus	1
2014-2015	Rugezi	2015-01-28	2	Leptopelis karissimbensis/kivuensis	Leptopelis karissimbensis/kivuensis	1
2014-2015	Rugezi	2015-01-28	3	Hyperolius cinnamomeoventris	Hyperolius cinnamomeoventris	1
2014-2015	Rugezi	2015-01-28	3	Phrynobatrachus parvulus	Phrynobatrachus graueri/parvulus	1
2014-2015	Rugezi	2015-01-28	4	Leptopelis karissimbensis/kivuensis	Leptopelis karissimbensis/kivuensis	1
2014-2015	Rugezi	2015-01-28	4	Phrynobatrachus graueri	Phrynobatrachus graueri/parvulus	1
2014-2015	Rugezi	2015-01-28	4	Phrynobatrachus graueri	Phrynobatrachus graueri/parvulus	1
2014-2015	Rugezi	2015-01-28	4	Phrynobatrachus parvulus	Phrynobatrachus graueri/parvulus	1
2014-2015	Rugezi	2015-01-28	4	Leptopelis karissimbensis/kivuensis	Leptopelis karissimbensis/kivuensis	1
2014-2015	Rugezi	2015-01-28	4	Phrynobatrachus graueri	Phrynobatrachus graueri/parvulus	1
2014-2015	Shegesha	2015-01-29	1	Amietia nutti	Amietia nutti	1
2014-2015	Shegesha	2015-01-29	1	Hyperolius castaneus	Hyperolius castaneus	1
2014-2015	Malalo	2015-01-30	1	Leptopelis karissimbensis/kivuensis	Leptopelis karissimbensis/kivuensis	1
2014-2015	Malalo	2015-01-30	2	Leptopelis karissimbensis/kivuensis	Leptopelis karissimbensis/kivuensis	1
2014-2015	Malalo	2015-01-30	3	Leptopelis karissimbensis/kivuensis	Leptopelis karissimbensis/kivuensis	1
2014-2015	Malalo	2015-01-30	3	Hyperolius castaneus	Hyperolius castaneus	1
2014-2015	Malalo	2015-01-30	3	Hyperolius cinnamomeoventris	Hyperolius cinnamomeoventris	1
2014-2015	Malalo	2015-01-30	3	Phrynobatrachus graueri	Phrynobatrachus graueri/parvulus	1
2014-2015	Malalo	2015-01-30	4	Phrynobatrachus parvulus	Phrynobatrachus graueri/parvulus	1
2014-2015	Malalo	2015-01-30	4	Hyperolius viridiflavus	Hyperolius viridiflavus	1
2014-2015	Malalo	2015-01-30	4	Leptopelis karissimbensis/kivuensis	Leptopelis karissimbensis/kivuensis	1
2014-2015	Malalo	2015-01-30	4	Hyperolius castaneus	Hyperolius castaneus	1
2014-2015	Shegesha	2015-02-03	1	Hyperolius castaneus	Hyperolius castaneus	1
2014-2015	Shegesha	2015-02-03	1	Phrynobatrachus graueri	Phrynobatrachus graueri/parvulus	1
2014-2015	Shegesha	2015-02-03	2	Phrynobatrachus graueri	Phrynobatrachus graueri/parvulus	1
2014-2015	Shegesha	2015-02-03	2	Phrynobatrachus graueri	Phrynobatrachus graueri/parvulus	1
2014-2015	Kago	2015-02-04	2	Amietia nutti	Amietia nutti	1
2014-2015	Kato	2015-02-05	1	Hyperolius cinnamomeoventris	Hyperolius cinnamomeoventris	1
2014-2015	Kabatwa	2015-02-06	1	Phrynobatrachus graueri	Phrynobatrachus graueri/parvulus	1
2014-2015	Kabatwa	2015-02-06	1	Hyperolius castaneus	Hyperolius castaneus	1
2014-2015	Sandi	2015-02-09	1	Hyperolius cinnamomeoventris	Hyperolius cinnamomeoventris	1
2014-2015	Sandi	2015-02-09	2	Phrynobatrachus graueri	Phrynobatrachus graueri/parvulus	1
2014-2015	Sandi	2015-02-09	2	Phrynobatrachus graueri	Phrynobatrachus graueri/parvulus	1
2014-2015	Sandi	2015-02-09	2	Phrynobatrachus graueri	Phrynobatrachus graueri/parvulus	1
2014-2015	Rugezi	2015-02-10	1	Hyperolius cinnamomeoventris	Hyperolius cinnamomeoventris	1
2014-2015	Rugezi	2015-02-10	1	Amietia nutti	Amietia nutti	1
2014-2015	Rugezi	2015-02-10	2	Phrynobatrachus graueri	Phrynobatrachus graueri/parvulus	1
2014-2015	Rugezi	2015-02-10	2	Leptopelis karissimbensis/kivuensis	Leptopelis karissimbensis/kivuensis	1
2014-2015	Rugezi	2015-02-10	2	Leptopelis karissimbensis/kivuensis	Leptopelis karissimbensis/kivuensis	1
2014-2015	Rugezi	2015-02-10	3	Phrynobatrachus parvulus	Phrynobatrachus graueri/parvulus	1
2014-2015	Rugezi	2015-02-10	3	Leptopelis karissimbensis/kivuensis	Leptopelis karissimbensis/kivuensis	1
2014-2015	Rugezi	2015-02-10	3	Phrynobatrachus graueri	Phrynobatrachus graueri/parvulus	1
2014-2015	Rugezi	2015-02-10	4	Amietia nutti	Amietia nutti	1
2014-2015	Rugezi	2015-02-10	4	Leptopelis karissimbensis/kivuensis	Leptopelis karissimbensis/kivuensis	1
2014-2015	Rugezi	2015-02-10	4	Hyperolius castaneus	Hyperolius castaneus	1
2014-2015	Rugezi	2015-02-10	4	Phrynobatrachus graueri	Phrynobatrachus graueri/parvulus	1
2014-2015	Rugezi	2015-02-10	4	Hyperolius castaneus	Hyperolius castaneus	1
2014-2015	Ngezi	2015-02-11	1	Leptopelis karissimbensis/kivuensis	Leptopelis karissimbensis/kivuensis	1
2014-2015	Ngezi	2015-02-11	1	Hyperolius castaneus	Hyperolius castaneus	1
2014-2015	Ngezi	2015-02-11	1	Hyperolius viridiflavus	Hyperolius viridiflavus	1
2014-2015	Ngezi	2015-02-11	2	Amietia nutti	Amietia nutti	1
2014-2015	Ngezi	2015-02-11	2	Hyperolius cinnamomeoventris	Hyperolius cinnamomeoventris	1
2014-2015	Ngezi	2015-02-11	2	Leptopelis karissimbensis/kivuensis	Leptopelis karissimbensis/kivuensis	1
2014-2015	Malalo	2015-02-12	1	Hyperolius castaneus	Hyperolius castaneus	1
2014-2015	Malalo	2015-02-12	2	Phrynobatrachus graueri	Phrynobatrachus graueri/parvulus	1
2014-2015	Malalo	2015-02-12	2	Leptopelis karissimbensis/kivuensis	Leptopelis karissimbensis/kivuensis	1
2014-2015	Malalo	2015-02-12	3	Hyperolius castaneus	Hyperolius castaneus	1
2014-2015	Malalo	2015-02-12	3	Phrynobatrachus graueri	Phrynobatrachus graueri/parvulus	1
2014-2015	Malalo	2015-02-12	3	Phrynobatrachus parvulus	Phrynobatrachus graueri/parvulus	1
2014-2015	Malalo	2015-02-12	3	Hyperolius viridiflavus	Hyperolius viridiflavus	1
2014-2015	Malalo	2015-02-12	4	Phrynobatrachus graueri	Phrynobatrachus graueri/parvulus	1
2014-2015	Malalo	2015-02-12	4	Phrynobatrachus graueri	Phrynobatrachus graueri/parvulus	1
2014-2015	Malalo	2015-02-12	4	Leptopelis karissimbensis/kivuensis	Leptopelis karissimbensis/kivuensis	1
2014-2015	Malalo	2015-02-12	4	Phrynobatrachus graueri	Phrynobatrachus graueri/parvulus	1
2014-2015	Kago	2015-02-13	1	Leptopelis karissimbensis/kivuensis	Leptopelis karissimbensis/kivuensis	1
2014-2015	Kago	2015-02-13	2	Leptopelis karissimbensis/kivuensis	Leptopelis karissimbensis/kivuensis	1
2014-2015	Sandi	2015-02-16	1	Hyperolius cinnamomeoventris	Hyperolius cinnamomeoventris	1
2014-2015	Rugezi	2015-02-17	1	Hyperolius cinnamomeoventris	Hyperolius cinnamomeoventris	1
2014-2015	Rugezi	2015-02-17	1	Phrynobatrachus graueri	Phrynobatrachus graueri/parvulus	1
2014-2015	Rugezi	2015-02-17	1	Phrynobatrachus graueri	Phrynobatrachus graueri/parvulus	1
2014-2015	Rugezi	2015-02-17	1	Leptopelis karissimbensis/kivuensis	Leptopelis karissimbensis/kivuensis	1
2014-2015	Rugezi	2015-02-17	2	Phrynobatrachus graueri	Phrynobatrachus graueri/parvulus	1
2014-2015	Rugezi	2015-02-17	2	Phrynobatrachus graueri	Phrynobatrachus graueri/parvulus	1
2014-2015	Rugezi	2015-02-17	2	Leptopelis karissimbensis/kivuensis	Leptopelis karissimbensis/kivuensis	1
2014-2015	Rugezi	2015-02-17	2	Leptopelis karissimbensis/kivuensis	Leptopelis karissimbensis/kivuensis	1
2014-2015	Rugezi	2015-02-17	3	Leptopelis karissimbensis/kivuensis	Leptopelis karissimbensis/kivuensis	1
2014-2015	Rugezi	2015-02-17	3	Hyperolius cinnamomeoventris	Hyperolius cinnamomeoventris	1
2014-2015	Rugezi	2015-02-17	3	Hyperolius cinnamomeoventris	Hyperolius cinnamomeoventris	1
2014-2015	Rugezi	2015-02-17	4	Hyperolius castaneus	Hyperolius castaneus	1
2014-2015	Rugezi	2015-02-17	4	Leptopelis karissimbensis/kivuensis	Leptopelis karissimbensis/kivuensis	1
2014-2015	Rugezi	2015-02-17	4	Leptopelis karissimbensis/kivuensis	Leptopelis karissimbensis/kivuensis	1
2014-2015	Rugezi	2015-02-17	4	Leptopelis karissimbensis/kivuensis	Leptopelis karissimbensis/kivuensis	1
2014-2015	Rugezi	2015-02-17	4	Hyperolius cinnamomeoventris	Hyperolius cinnamomeoventris	1
2014-2015	Kato	2015-02-18	2	Hyperolius castaneus	Hyperolius castaneus	1
2014-2015	Kato	2015-02-18	2	Phrynobatrachus parvulus	Phrynobatrachus graueri/parvulus	1
2014-2015	Kabatwa	2015-02-19	1	Hyperolius castaneus	Hyperolius castaneus	1
2014-2015	Malalo	2015-02-23	1	Leptopelis karissimbensis/kivuensis	Leptopelis karissimbensis/kivuensis	1
2014-2015	Malalo	2015-02-23	2	Hyperolius viridiflavus	Hyperolius viridiflavus	1
2014-2015	Malalo	2015-02-23	2	Hyperolius castaneus	Hyperolius castaneus	1
2014-2015	Malalo	2015-02-23	3	Leptopelis karissimbensis/kivuensis	Leptopelis karissimbensis/kivuensis	1
2014-2015	Malalo	2015-02-23	3	Phrynobatrachus graueri	Phrynobatrachus graueri/parvulus	1
2014-2015	Malalo	2015-02-23	3	Phrynobatrachus graueri	Phrynobatrachus graueri/parvulus	1
2014-2015	Malalo	2015-02-23	4	Leptopelis karissimbensis/kivuensis	Leptopelis karissimbensis/kivuensis	1
2014-2015	Sandi	2015-02-24	1	Phrynobatrachus graueri	Phrynobatrachus graueri/parvulus	1
2014-2015	Sandi	2015-02-24	2	Phrynobatrachus graueri	Phrynobatrachus graueri/parvulus	1
2014-2015	Sandi	2015-02-24	2	Phrynobatrachus graueri	Phrynobatrachus graueri/parvulus	1
2014-2015	Shegesha	2015-02-25	1	Phrynobatrachus graueri	Phrynobatrachus graueri/parvulus	1
2014-2015	Shegesha	2015-02-25	1	Phrynobatrachus graueri	Phrynobatrachus graueri/parvulus	1
2014-2015	Shegesha	2015-02-25	1	Hyperolius castaneus	Hyperolius castaneus	1
2014-2015	Shegesha	2015-02-25	2	Phrynobatrachus graueri	Phrynobatrachus graueri/parvulus	1
2014-2015	Shegesha	2015-02-25	2	Phrynobatrachus graueri	Phrynobatrachus graueri/parvulus	1
2014-2015	Ngezi	2015-02-27	1	Leptopelis karissimbensis/kivuensis	Leptopelis karissimbensis/kivuensis	1
2014-2015	Ngezi	2015-02-27	1	Hyperolius castaneus	Hyperolius castaneus	1
2014-2015	Ngezi	2015-02-27	1	Hyperolius cinnamomeoventris	Hyperolius cinnamomeoventris	1
2014-2015	Ngezi	2015-02-27	1	Amietia nutti	Amietia nutti	1
2014-2015	Ngezi	2015-02-27	2	Hyperolius cinnamomeoventris	Hyperolius cinnamomeoventris	1
2014-2015	Ngezi	2015-02-27	2	Hyperolius cinnamomeoventris	Hyperolius cinnamomeoventris	1
2014-2015	Ngezi	2015-02-27	2	Leptopelis karissimbensis/kivuensis	Leptopelis karissimbensis/kivuensis	1
2014-2015	Rugezi	2015-03-02	1	Leptopelis karissimbensis/kivuensis	Leptopelis karissimbensis/kivuensis	1
2014-2015	Rugezi	2015-03-02	1	Hyperolius cinnamomeoventris	Hyperolius cinnamomeoventris	1
2014-2015	Rugezi	2015-03-02	1	Phrynobatrachus parvulus	Phrynobatrachus graueri/parvulus	1
2014-2015	Rugezi	2015-03-02	1	Hyperolius cinnamomeoventris	Hyperolius cinnamomeoventris	1
2014-2015	Rugezi	2015-03-02	2	Phrynobatrachus graueri	Phrynobatrachus graueri/parvulus	1
2014-2015	Rugezi	2015-03-02	3	Amietia nutti	Amietia nutti	1
2014-2015	Rugezi	2015-03-02	3	Hyperolius cinnamomeoventris	Hyperolius cinnamomeoventris	1
2014-2015	Kago	2015-03-04	1	Leptopelis karissimbensis/kivuensis	Leptopelis karissimbensis/kivuensis	1
2015-2016	Malalo	2015-12-21	1	Hyperolius cinnamomeoventris	Hyperolius cinnamomeoventris	3
2015-2016	Malalo	2015-12-21	1	Hyperolius viridiflavus	Hyperolius viridiflavus	2
2015-2016	Malalo	2015-12-21	1	Hyperolius castaneus	Hyperolius castaneus	1
2015-2016	Malalo	2015-12-21	1	Phrynobatrachus graueri	Phrynobatrachus graueri/parvulus	1
2015-2016	Malalo	2015-12-21	2	Hyperolius cinnamomeoventris	Hyperolius cinnamomeoventris	1
2015-2016	Malalo	2015-12-21	2	Hyperolius viridiflavus	Hyperolius viridiflavus	1
2015-2016	Malalo	2015-12-21	3	Phrynobatrachus parvulus	Phrynobatrachus graueri/parvulus	1
2015-2016	Malalo	2015-12-21	3	Leptopelis karissimbensis/kivuensis	Leptopelis karissimbensis/kivuensis	1
2015-2016	Malalo	2015-12-21	3	Phrynobatrachus graueri	Phrynobatrachus graueri/parvulus	1
2015-2016	Malalo	2015-12-21	4	Phrynobatrachus parvulus	Phrynobatrachus graueri/parvulus	6
2015-2016	Malalo	2015-12-21	4	Leptopelis karissimbensis/kivuensis	Leptopelis karissimbensis/kivuensis	1
2015-2016	Malalo	2015-12-21	4	Phrynobatrachus graueri	Phrynobatrachus graueri/parvulus	1
2015-2016	Malalo	2015-12-21	4	Hyperolius cinnamomeoventris	Hyperolius cinnamomeoventris	2
2015-2016	Sandi	2015-12-22	1	Phrynobatrachus parvulus	Phrynobatrachus graueri/parvulus	4
2015-2016	Sandi	2015-12-22	1	Leptopelis karissimbensis/kivuensis	Leptopelis karissimbensis/kivuensis	2
2015-2016	Sandi	2015-12-22	1	Phrynobatrachus graueri	Phrynobatrachus graueri/parvulus	2
2015-2016	Kato	2015-12-23	1	Hyperolius castaneus	Hyperolius castaneus	1
2015-2016	Kato	2015-12-23	2	Phrynobatrachus graueri	Phrynobatrachus graueri/parvulus	3
2015-2016	Kato	2015-12-23	2	Phrynobatrachus parvulus	Phrynobatrachus graueri/parvulus	2
2015-2016	Kato	2015-12-23	2	Leptopelis karissimbensis/kivuensis	Leptopelis karissimbensis/kivuensis	1
2015-2016	Kato	2015-12-23	2	Hyperolius castaneus	Hyperolius castaneus	5
2015-2016	Kago	2015-12-24	1	Leptopelis karissimbensis/kivuensis	Leptopelis karissimbensis/kivuensis	2
2015-2016	Kago	2015-12-24	2	Leptopelis karissimbensis/kivuensis	Leptopelis karissimbensis/kivuensis	1
2015-2016	Shegesha	2015-12-29	1	Hyperolius castaneus	Hyperolius castaneus	1
2015-2016	Shegesha	2015-12-29	1	Phrynobatrachus parvulus	Phrynobatrachus graueri/parvulus	2
2015-2016	Shegesha	2015-12-29	2	Phrynobatrachus parvulus	Phrynobatrachus graueri/parvulus	2
2015-2016	Shegesha	2015-12-29	2	Phrynobatrachus graueri	Phrynobatrachus graueri/parvulus	2
2015-2016	Shegesha	2015-12-29	2	Phrynobatrachus parvulus	Phrynobatrachus graueri/parvulus	1
2015-2016	Shegesha	2015-12-29	2	Hyperolius cinnamomeoventris	Hyperolius cinnamomeoventris	1
2015-2016	Gasindikira	2015-12-30	1	Hyperolius castaneus	Hyperolius castaneus	10
2015-2016	Gasindikira	2015-12-30	1	Hyperolius viridiflavus	Hyperolius viridiflavus	4
2015-2016	Gasindikira	2015-12-30	1	Hyperolius castaneus	Hyperolius castaneus	15
2015-2016	Gasindikira	2015-12-30	2	Hyperolius cinnamomeoventris	Hyperolius cinnamomeoventris	1
2015-2016	Gasindikira	2015-12-30	2	Hyperolius castaneus	Hyperolius castaneus	1
2015-2016	Gasindikira	2015-12-30	3	Hyperolius castaneus	Hyperolius castaneus	6
2015-2016	Gasindikira	2015-12-30	3	Hyperolius cinnamomeoventris	Hyperolius cinnamomeoventris	15
2015-2016	Gasindikira	2015-12-30	4	Hyperolius viridiflavus	Hyperolius viridiflavus	2
2015-2016	Gasindikira	2015-12-30	4	Hyperolius castaneus	Hyperolius castaneus	1
2015-2016	Ngezi	2015-12-31	1	Hyperolius castaneus	Hyperolius castaneus	15
2015-2016	Ngezi	2015-12-31	2	Hyperolius viridiflavus	Hyperolius viridiflavus	1
2015-2016	Ngezi	2015-12-31	2	Leptopelis karissimbensis/kivuensis	Leptopelis karissimbensis/kivuensis	1
2015-2016	Ngezi	2015-12-31	2	Hyperolius castaneus	Hyperolius castaneus	1
2015-2016	Nyirambubu	2016-01-06	1	Hyperolius castaneus	Hyperolius castaneus	2
2015-2016	Nyirambubu	2016-01-06	1	Hyperolius viridiflavus	Hyperolius viridiflavus	1
2015-2016	Kato 2	2016-01-07	1	Leptopelis karissimbensis/kivuensis	Leptopelis karissimbensis/kivuensis	10
2015-2016	Kato 2	2016-01-07	1	Phrynobatrachus graueri	Phrynobatrachus graueri/parvulus	1
2015-2016	Kato 2	2016-01-07	2	Leptopelis karissimbensis/kivuensis	Leptopelis karissimbensis/kivuensis	11
2015-2016	Kato 2	2016-01-07	2	Phrynobatrachus graueri	Phrynobatrachus graueri/parvulus	5
2015-2016	Kato 2	2016-01-07	2	Hyperolius castaneus	Hyperolius castaneus	1
2015-2016	Kato 2	2016-01-07	2	Leptopelis karissimbensis/kivuensis	Leptopelis karissimbensis/kivuensis	1
2015-2016	Rugezi	2016-01-11	1	Leptopelis karissimbensis/kivuensis	Leptopelis karissimbensis/kivuensis	1
2015-2016	Rugezi	2016-01-11	2	Phrynobatrachus parvulus	Phrynobatrachus graueri/parvulus	1
2015-2016	Rugezi	2016-01-11	2	Leptopelis karissimbensis/kivuensis	Leptopelis karissimbensis/kivuensis	1
2015-2016	Rugezi	2016-01-11	2	Phrynobatrachus graueri	Phrynobatrachus graueri/parvulus	1
2015-2016	Rugezi	2016-01-11	3	Leptopelis karissimbensis/kivuensis	Leptopelis karissimbensis/kivuensis	1
2015-2016	Rugezi	2016-01-11	3	Phrynobatrachus parvulus	Phrynobatrachus graueri/parvulus	1
2015-2016	Rugezi	2016-01-11	4	Hyperolius castaneus	Hyperolius castaneus	1
2015-2016	Malalo	2016-01-13	1	Leptopelis karissimbensis/kivuensis	Leptopelis karissimbensis/kivuensis	1
2015-2016	Malalo	2016-01-13	1	Hyperolius viridiflavus	Hyperolius viridiflavus	1
2015-2016	Malalo	2016-01-13	1	Phrynobatrachus parvulus	Phrynobatrachus graueri/parvulus	1
2015-2016	Malalo	2016-01-13	2	Hyperolius castaneus	Hyperolius castaneus	2
2015-2016	Malalo	2016-01-13	2	Leptopelis karissimbensis/kivuensis	Leptopelis karissimbensis/kivuensis	2
2015-2016	Malalo	2016-01-13	2	Phrynobatrachus parvulus	Phrynobatrachus graueri/parvulus	3
2015-2016	Malalo	2016-01-13	2	Leptopelis karissimbensis/kivuensis	Leptopelis karissimbensis/kivuensis	1
2015-2016	Malalo	2016-01-13	2	Phrynobatrachus graueri	Phrynobatrachus graueri/parvulus	2
2015-2016	Malalo	2016-01-13	3	Phrynobatrachus parvulus	Phrynobatrachus graueri/parvulus	1
2015-2016	Malalo	2016-01-13	3	Hyperolius viridiflavus	Hyperolius viridiflavus	4
2015-2016	Malalo	2016-01-13	3	Hyperolius castaneus	Hyperolius castaneus	5
2015-2016	Malalo	2016-01-13	3	Phrynobatrachus graueri	Phrynobatrachus graueri/parvulus	4
2015-2016	Malalo	2016-01-13	3	Leptopelis karissimbensis/kivuensis	Leptopelis karissimbensis/kivuensis	1
2015-2016	Malalo	2016-01-13	4	Phrynobatrachus graueri	Phrynobatrachus graueri/parvulus	2
2015-2016	Malalo	2016-01-13	4	Leptopelis karissimbensis/kivuensis	Leptopelis karissimbensis/kivuensis	12
2015-2016	Malalo	2016-01-13	4	Leptopelis karissimbensis/kivuensis	Leptopelis karissimbensis/kivuensis	1
2015-2016	Malalo	2016-01-13	4	Hyperolius castaneus	Hyperolius castaneus	1
2015-2016	Kabiranyuma	2016-01-14	1	Hyperolius castaneus	Hyperolius castaneus	1
2015-2016	Kabatwa	2016-01-15	1	Phrynobatrachus graueri	Phrynobatrachus graueri/parvulus	2
2015-2016	Shegesha	2016-01-18	1	Phrynobatrachus parvulus	Phrynobatrachus graueri/parvulus	2
2015-2016	Shegesha	2016-01-18	2	Phrynobatrachus graueri	Phrynobatrachus graueri/parvulus	1
2015-2016	Shegesha	2016-01-18	1	Phrynobatrachus parvulus	Phrynobatrachus graueri/parvulus	7
2015-2016	Sandi	2016-01-19	1	Phrynobatrachus graueri	Phrynobatrachus graueri/parvulus	2
2015-2016	Sandi	2016-01-19	2	Phrynobatrachus parvulus	Phrynobatrachus graueri/parvulus	2
2015-2016	Ngezi	2016-01-20	1	Hyperolius castaneus	Hyperolius castaneus	10
2015-2016	Ngezi	2016-01-20	1	Leptopelis karissimbensis/kivuensis	Leptopelis karissimbensis/kivuensis	1
2015-2016	Ngezi	2016-01-20	1	Leptopelis karissimbensis/kivuensis	Leptopelis karissimbensis/kivuensis	1
2015-2016	Ngezi	2016-01-20	1	Hyperolius castaneus	Hyperolius castaneus	1
2015-2016	Ngezi	2016-01-20	1	Hyperolius cinnamomeoventris	Hyperolius cinnamomeoventris	1
2015-2016	Ngezi	2016-01-20	1	Hyperolius viridiflavus	Hyperolius viridiflavus	1
2015-2016	Ngezi	2016-01-20	2	Hyperolius castaneus	Hyperolius castaneus	3
2015-2016	Ngezi	2016-01-20	2	Leptopelis karissimbensis/kivuensis	Leptopelis karissimbensis/kivuensis	1
2015-2016	Nyirambubu	2016-01-21	1	Hyperolius castaneus	Hyperolius castaneus	12
2015-2016	Nyirambubu	2016-01-21	1	Hyperolius viridiflavus	Hyperolius viridiflavus	8
2015-2016	Nyirambubu	2016-01-21	2	Hyperolius cinnamomeoventris	Hyperolius cinnamomeoventris	1
2015-2016	Nyirambubu	2016-01-21	2	Amietia nutti	Amietia nutti	1
2015-2016	Nyirambubu	2016-01-21	2	Hyperolius cinnamomeoventris	Hyperolius cinnamomeoventris	3
2015-2016	Nyirambubu	2016-01-21	2	Hyperolius castaneus	Hyperolius castaneus	9
2015-2016	Nyirambubu	2016-01-21	2	Hyperolius viridiflavus	Hyperolius viridiflavus	3
2015-2016	Nyirambubu	2016-01-21	3	Hyperolius viridiflavus	Hyperolius viridiflavus	1
2015-2016	Nyirambubu	2016-01-21	3	Hyperolius cinnamomeoventris	Hyperolius cinnamomeoventris	1
2015-2016	Nyirambubu	2016-01-21	3	Hyperolius cinnamomeoventris	Hyperolius cinnamomeoventris	3
2015-2016	Nyirambubu	2016-01-21	3	Hyperolius castaneus	Hyperolius castaneus	3
2015-2016	Nyirambubu	2016-01-21	4	Hyperolius castaneus	Hyperolius castaneus	21
2015-2016	Nyirambubu	2016-01-21	4	Hyperolius cinnamomeoventris	Hyperolius cinnamomeoventris	2
2015-2016	Nyirambubu	2016-01-21	4	Hyperolius viridiflavus	Hyperolius viridiflavus	9
2015-2016	Nyirambubu	2016-01-21	4	Amietia nutti	Amietia nutti	1
2015-2016	Kato	2016-01-22	1	Hyperolius castaneus	Hyperolius castaneus	4
2015-2016	Kato	2016-01-22	1	Leptopelis karissimbensis/kivuensis	Leptopelis karissimbensis/kivuensis	3
2015-2016	Kato	2016-01-22	1	Hyperolius castaneus	Hyperolius castaneus	1
2015-2016	Kato	2016-01-22	1	Hyperolius castaneus	Hyperolius castaneus	1
2015-2016	Kato	2016-01-22	2	Hyperolius castaneus	Hyperolius castaneus	1
2015-2016	Rugezi	2016-01-25	1	Leptopelis karissimbensis/kivuensis	Leptopelis karissimbensis/kivuensis	2
2015-2016	Rugezi	2016-01-25	1	Phrynobatrachus parvulus	Phrynobatrachus graueri/parvulus	1
2015-2016	Rugezi	2016-01-25	1	Hyperolius castaneus	Hyperolius castaneus	6
2015-2016	Rugezi	2016-01-25	2	Hyperolius castaneus	Hyperolius castaneus	28
2015-2016	Rugezi	2016-01-25	2	Leptopelis karissimbensis/kivuensis	Leptopelis karissimbensis/kivuensis	2
2015-2016	Rugezi	2016-01-25	3	Leptopelis karissimbensis/kivuensis	Leptopelis karissimbensis/kivuensis	4
2015-2016	Rugezi	2016-01-25	3	Phrynobatrachus parvulus	Phrynobatrachus graueri/parvulus	2
2015-2016	Rugezi	2016-01-25	3	Hyperolius castaneus	Hyperolius castaneus	8
2015-2016	Rugezi	2016-01-25	4	Hyperolius castaneus	Hyperolius castaneus	11
2015-2016	Rugezi	2016-01-25	4	Leptopelis karissimbensis/kivuensis	Leptopelis karissimbensis/kivuensis	5
2015-2016	Rugezi	2016-01-25	4	Leptopelis karissimbensis/kivuensis	Leptopelis karissimbensis/kivuensis	1
2015-2016	Kato 2	2016-01-26	1	Phrynobatrachus parvulus	Phrynobatrachus graueri/parvulus	7
2015-2016	Kato 2	2016-01-26	1	Leptopelis karissimbensis/kivuensis	Leptopelis karissimbensis/kivuensis	4
2015-2016	Kato 2	2016-01-26	1	Hyperolius castaneus	Hyperolius castaneus	6
2015-2016	Kato 2	2016-01-26	2	Hyperolius castaneus	Hyperolius castaneus	15
2015-2016	Kato 2	2016-01-26	2	Leptopelis karissimbensis/kivuensis	Leptopelis karissimbensis/kivuensis	5
2015-2016	Kato 2	2016-01-26	2	Phrynobatrachus parvulus	Phrynobatrachus graueri/parvulus	3
2015-2016	Kato 2	2016-01-26	2	Phrynobatrachus graueri	Phrynobatrachus graueri/parvulus	2
2015-2016	Malalo	2016-01-27	1	Hyperolius castaneus	Hyperolius castaneus	7
2015-2016	Malalo	2016-01-27	2	Hyperolius castaneus	Hyperolius castaneus	5
2015-2016	Malalo	2016-01-27	2	Leptopelis karissimbensis/kivuensis	Leptopelis karissimbensis/kivuensis	9
2015-2016	Malalo	2016-01-27	2	Hyperolius viridiflavus	Hyperolius viridiflavus	1
2015-2016	Malalo	2016-01-27	2	Phrynobatrachus parvulus	Phrynobatrachus graueri/parvulus	1
2015-2016	Malalo	2016-01-27	2	Phrynobatrachus graueri	Phrynobatrachus graueri/parvulus	1
2015-2016	Malalo	2016-01-27	3	Phrynobatrachus graueri	Phrynobatrachus graueri/parvulus	5
2015-2016	Malalo	2016-01-27	3	Leptopelis karissimbensis/kivuensis	Leptopelis karissimbensis/kivuensis	15
2015-2016	Malalo	2016-01-27	3	Hyperolius castaneus	Hyperolius castaneus	11
2015-2016	Malalo	2016-01-27	3	Phrynobatrachus parvulus	Phrynobatrachus graueri/parvulus	3
2015-2016	Malalo	2016-01-27	3	Hyperolius viridiflavus	Hyperolius viridiflavus	3
2015-2016	Malalo	2016-01-27	4	Leptopelis karissimbensis/kivuensis	Leptopelis karissimbensis/kivuensis	37
2015-2016	Malalo	2016-01-27	4	Hyperolius castaneus	Hyperolius castaneus	5
2015-2016	Malalo	2016-01-27	4	Phrynobatrachus parvulus	Phrynobatrachus graueri/parvulus	4
2015-2016	Malalo	2016-01-27	4	Phrynobatrachus graueri	Phrynobatrachus graueri/parvulus	1
2015-2016	Malalo	2016-01-27	4	Hyperolius viridiflavus	Hyperolius viridiflavus	1
2015-2016	Gasindikira	2016-01-28	1	Hyperolius castaneus	Hyperolius castaneus	13
2015-2016	Gasindikira	2016-01-28	1	Hyperolius viridiflavus	Hyperolius viridiflavus	4
2015-2016	Gasindikira	2016-01-28	2	Leptopelis karissimbensis/kivuensis	Leptopelis karissimbensis/kivuensis	2
2015-2016	Gasindikira	2016-01-28	2	Hyperolius castaneus	Hyperolius castaneus	7
2015-2016	Gasindikira	2016-01-28	2	Hyperolius cinnamomeoventris	Hyperolius cinnamomeoventris	2
2015-2016	Gasindikira	2016-01-28	3	Hyperolius castaneus	Hyperolius castaneus	7
2015-2016	Gasindikira	2016-01-28	3	Hyperolius cinnamomeoventris	Hyperolius cinnamomeoventris	1
2015-2016	Gasindikira	2016-01-28	4	Hyperolius castaneus	Hyperolius castaneus	20
2015-2016	Gasindikira	2016-01-28	4	Hyperolius viridiflavus	Hyperolius viridiflavus	1
2015-2016	Kabatwa	2016-01-29	1	Phrynobatrachus graueri	Phrynobatrachus graueri/parvulus	1
2015-2016	Kabatwa	2016-01-29	1	Leptopelis karissimbensis/kivuensis	Leptopelis karissimbensis/kivuensis	1
2015-2016	Kabatwa	2016-01-29	1	Hyperolius castaneus	Hyperolius castaneus	1
2015-2016	Kabiranyuma	2016-02-02	2	Phrynobatrachus parvulus	Phrynobatrachus graueri/parvulus	2
2015-2016	Sandi	2016-02-04	1	Phrynobatrachus parvulus	Phrynobatrachus graueri/parvulus	11
2015-2016	Sandi	2016-02-04	1	Phrynobatrachus graueri	Phrynobatrachus graueri/parvulus	3
2015-2016	Kato	2016-02-05	1	Hyperolius castaneus	Hyperolius castaneus	2
2015-2016	Kato	2016-02-05	2	Hyperolius castaneus	Hyperolius castaneus	1
2015-2016	Shegesha	2016-02-08	1	Hyperolius castaneus	Hyperolius castaneus	2
2015-2016	Shegesha	2016-02-08	1	Phrynobatrachus parvulus	Phrynobatrachus graueri/parvulus	1
2015-2016	Shegesha	2016-02-08	1	Phrynobatrachus graueri	Phrynobatrachus graueri/parvulus	1
2015-2016	Nyirambubu	2016-02-09	1	Hyperolius castaneus	Hyperolius castaneus	6
2015-2016	Nyirambubu	2016-02-09	1	Leptopelis karissimbensis/kivuensis	Leptopelis karissimbensis/kivuensis	1
2015-2016	Nyirambubu	2016-02-09	1	Hyperolius viridiflavus	Hyperolius viridiflavus	1
2015-2016	Nyirambubu	2016-02-09	2	Hyperolius castaneus	Hyperolius castaneus	1
2015-2016	Nyirambubu	2016-02-09	3	Leptopelis karissimbensis/kivuensis	Leptopelis karissimbensis/kivuensis	1
2015-2016	Nyirambubu	2016-02-09	3	Amietia nutti	Amietia nutti	1
2015-2016	Nyirambubu	2016-02-09	3	Hyperolius viridiflavus	Hyperolius viridiflavus	2
2015-2016	Nyirambubu	2016-02-09	4	Hyperolius castaneus	Hyperolius castaneus	13
2015-2016	Kato 2	2016-02-10	1	Leptopelis karissimbensis/kivuensis	Leptopelis karissimbensis/kivuensis	9
2015-2016	Kato 2	2016-02-10	1	Hyperolius castaneus	Hyperolius castaneus	12
2015-2016	Kato 2	2016-02-10	1	Phrynobatrachus parvulus	Phrynobatrachus graueri/parvulus	4
2015-2016	Kato 2	2016-02-10	2	Hyperolius castaneus	Hyperolius castaneus	14
2015-2016	Kato 2	2016-02-10	2	Phrynobatrachus parvulus	Phrynobatrachus graueri/parvulus	2
2015-2016	Kato 2	2016-02-10	2	Leptopelis karissimbensis/kivuensis	Leptopelis karissimbensis/kivuensis	4
2015-2016	Rugezi	2016-02-11	1	Leptopelis karissimbensis/kivuensis	Leptopelis karissimbensis/kivuensis	1
2015-2016	Rugezi	2016-02-11	1	Leptopelis karissimbensis/kivuensis	Leptopelis karissimbensis/kivuensis	1
2015-2016	Rugezi	2016-02-11	1	Hyperolius castaneus	Hyperolius castaneus	9
2015-2016	Rugezi	2016-02-11	2	Hyperolius castaneus	Hyperolius castaneus	16
2015-2016	Rugezi	2016-02-11	2	Leptopelis karissimbensis/kivuensis	Leptopelis karissimbensis/kivuensis	3
2015-2016	Rugezi	2016-02-11	3	Hyperolius castaneus	Hyperolius castaneus	10
2015-2016	Rugezi	2016-02-11	4	Hyperolius castaneus	Hyperolius castaneus	13
2015-2016	Ngezi	2016-02-12	1	Hyperolius castaneus	Hyperolius castaneus	7
2015-2016	Ngezi	2016-02-12	1	Leptopelis karissimbensis/kivuensis	Leptopelis karissimbensis/kivuensis	3
2015-2016	Ngezi	2016-02-12	2	Leptopelis karissimbensis/kivuensis	Leptopelis karissimbensis/kivuensis	3
2015-2016	Ngezi	2016-02-12	1	Hyperolius castaneus	Hyperolius castaneus	5
2015-2016	Kabiranyuma	2016-02-15	1	Phrynobatrachus graueri	Phrynobatrachus graueri/parvulus	1
2015-2016	Kabiranyuma	2016-02-15	2	Phrynobatrachus parvulus	Phrynobatrachus graueri/parvulus	1
2015-2016	Gasindikira	2016-02-16	1	Hyperolius castaneus	Hyperolius castaneus	21
2015-2016	Gasindikira	2016-02-16	1	Leptopelis karissimbensis/kivuensis	Leptopelis karissimbensis/kivuensis	1
2015-2016	Gasindikira	2016-02-16	1	Leptopelis karissimbensis/kivuensis	Leptopelis karissimbensis/kivuensis	1
2015-2016	Gasindikira	2016-02-16	2	Hyperolius castaneus	Hyperolius castaneus	12
2015-2016	Gasindikira	2016-02-16	2	Hyperolius viridiflavus	Hyperolius viridiflavus	1
2015-2016	Gasindikira	2016-02-16	2	Hyperolius cinnamomeoventris	Hyperolius cinnamomeoventris	1
2015-2016	Gasindikira	2016-02-16	3	Hyperolius castaneus	Hyperolius castaneus	3
2015-2016	Gasindikira	2016-02-16	4	Hyperolius castaneus	Hyperolius castaneus	4
2015-2016	Kato	2016-02-17	1	Hyperolius castaneus	Hyperolius castaneus	1
2015-2016	Sandi	2016-02-18	1	Phrynobatrachus parvulus	Phrynobatrachus graueri/parvulus	1
2015-2016	Sandi	2016-02-18	2	Phrynobatrachus parvulus	Phrynobatrachus graueri/parvulus	1
2015-2016	Nyirambubu	2016-02-23	1	Hyperolius castaneus	Hyperolius castaneus	10
2015-2016	Nyirambubu	2016-02-23	1	Amietia nutti	Amietia nutti	1
2015-2016	Nyirambubu	2016-02-23	2	Hyperolius cinnamomeoventris	Hyperolius cinnamomeoventris	1
2015-2016	Nyirambubu	2016-02-23	3	Hyperolius cinnamomeoventris	Hyperolius cinnamomeoventris	1
2015-2016	Nyirambubu	2016-02-23	3	Hyperolius castaneus	Hyperolius castaneus	1
2015-2016	Nyirambubu	2016-02-23	4	Hyperolius viridiflavus	Hyperolius viridiflavus	8
2015-2016	Nyirambubu	2016-02-23	4	Hyperolius castaneus	Hyperolius castaneus	4
2015-2016	Kato 2	2016-02-24	1	Phrynobatrachus parvulus	Phrynobatrachus graueri/parvulus	7
2015-2016	Kato 2	2016-02-24	1	Phrynobatrachus graueri	Phrynobatrachus graueri/parvulus	1
2015-2016	Kato 2	2016-02-24	1	Leptopelis karissimbensis/kivuensis	Leptopelis karissimbensis/kivuensis	1
2015-2016	Kato 2	2016-02-24	2	Phrynobatrachus parvulus	Phrynobatrachus graueri/parvulus	2
2015-2016	Kato 2	2016-02-24	2	Hyperolius castaneus	Hyperolius castaneus	1
2015-2016	Kato 2	2016-02-24	1	Hyperolius castaneus	Hyperolius castaneus	1
2015-2016	Kabiranyuma	2017-02-25	1	Hyperolius castaneus	Hyperolius castaneus	1
2015-2016	Kabatwa	2016-02-25	1	Hyperolius castaneus	Hyperolius castaneus	1
2015-2016	Kabatwa	2016-02-25	1	Phrynobatrachus graueri	Phrynobatrachus graueri/parvulus	1
2015-2016	Gasindikira	2016-02-29	1	Hyperolius castaneus	Hyperolius castaneus	16
2015-2016	Gasindikira	2016-02-29	2	Hyperolius viridiflavus	Hyperolius viridiflavus	1
2015-2016	Gasindikira	2016-02-29	2	Hyperolius castaneus	Hyperolius castaneus	1
2015-2016	Gasindikira	2016-02-29	3	Hyperolius castaneus	Hyperolius castaneus	1
2015-2016	Gasindikira	2016-02-29	4	Hyperolius castaneus	Hyperolius castaneus	1
2015-2016	Rugezi	2016-03-01	1	Hyperolius castaneus	Hyperolius castaneus	15
2015-2016	Rugezi	2016-03-01	2	Hyperolius castaneus	Hyperolius castaneus	12
2015-2016	Rugezi	2016-03-01	3	Phrynobatrachus parvulus	Phrynobatrachus graueri/parvulus	1
2015-2016	Rugezi	2016-03-01	4	Hyperolius castaneus	Hyperolius castaneus	13
2015-2016	Malalo	2016-03-02	1	Hyperolius castaneus	Hyperolius castaneus	1
2015-2016	Malalo	2016-03-02	2	Phrynobatrachus parvulus	Phrynobatrachus graueri/parvulus	2
2015-2016	Malalo	2016-03-02	2	Hyperolius castaneus	Hyperolius castaneus	4
2015-2016	Malalo	2016-03-02	2	Phrynobatrachus graueri	Phrynobatrachus graueri/parvulus	4
2015-2016	Malalo	2016-03-02	2	Hyperolius cinnamomeoventris	Hyperolius cinnamomeoventris	1
2015-2016	Malalo	2016-03-02	2	Leptopelis karissimbensis/kivuensis	Leptopelis karissimbensis/kivuensis	1
2015-2016	Malalo	2016-03-02	3	Phrynobatrachus graueri	Phrynobatrachus graueri/parvulus	5
2015-2016	Malalo	2016-03-02	3	Hyperolius castaneus	Hyperolius castaneus	3
2015-2016	Malalo	2016-03-02	3	Hyperolius viridiflavus	Hyperolius viridiflavus	1
2015-2016	Malalo	2016-03-02	4	Phrynobatrachus graueri	Phrynobatrachus graueri/parvulus	1
2015-2016	Malalo	2016-03-02	4	Hyperolius castaneus	Hyperolius castaneus	2
2015-2016	Malalo	2016-03-02	4	Leptopelis karissimbensis/kivuensis	Leptopelis karissimbensis/kivuensis	1
2015-2016	Shegesha	2016-03-03	1	Hyperolius castaneus	Hyperolius castaneus	4
2015-2016	Shegesha	2016-03-03	1	Phrynobatrachus parvulus	Phrynobatrachus graueri/parvulus	1
2015-2016	Shegesha	2016-03-03	2	Phrynobatrachus graueri	Phrynobatrachus graueri/parvulus	1
2015-2016	Shegesha	2016-03-03	2	Hyperolius castaneus	Hyperolius castaneus	1
2015-2016	Ngezi	2016-03-04	1	Hyperolius castaneus	Hyperolius castaneus	10
2015-2016	Ngezi	2016-03-04	2	Hyperolius castaneus	Hyperolius castaneus	4
2015-2016	Malalo	2016-03-07	1	Hyperolius castaneus	Hyperolius castaneus	2
2015-2016	Malalo	2016-03-07	1	Phrynobatrachus graueri	Phrynobatrachus graueri/parvulus	3
2015-2016	Malalo	2016-03-07	1	Phrynobatrachus parvulus	Phrynobatrachus graueri/parvulus	4
2015-2016	Malalo	2016-03-07	2	Leptopelis karissimbensis/kivuensis	Leptopelis karissimbensis/kivuensis	6
2015-2016	Malalo	2016-03-07	2	Phrynobatrachus graueri	Phrynobatrachus graueri/parvulus	4
2015-2016	Malalo	2016-03-07	3	Phrynobatrachus graueri	Phrynobatrachus graueri/parvulus	3
2015-2016	Malalo	2016-03-07	3	Leptopelis karissimbensis/kivuensis	Leptopelis karissimbensis/kivuensis	5
2015-2016	Malalo	2016-03-07	3	Phrynobatrachus parvulus	Phrynobatrachus graueri/parvulus	2
2015-2016	Malalo	2016-03-07	4	Phrynobatrachus parvulus	Phrynobatrachus graueri/parvulus	7
2015-2016	Malalo	2016-03-07	4	Phrynobatrachus graueri	Phrynobatrachus graueri/parvulus	2
2015-2016	Malalo	2016-03-07	4	Hyperolius castaneus	Hyperolius castaneus	3
2015-2016	Malalo	2016-03-07	4	Leptopelis karissimbensis/kivuensis	Leptopelis karissimbensis/kivuensis	4
2015-2016	Gasindikira	2016-03-08	1	Leptopelis karissimbensis/kivuensis	Leptopelis karissimbensis/kivuensis	8
2015-2016	Gasindikira	2016-03-08	1	Hyperolius castaneus	Hyperolius castaneus	12
2015-2016	Gasindikira	2016-03-08	2	Hyperolius cinnamomeoventris	Hyperolius cinnamomeoventris	6
2015-2016	Gasindikira	2016-03-08	2	Leptopelis karissimbensis/kivuensis	Leptopelis karissimbensis/kivuensis	14
2015-2016	Gasindikira	2016-03-08	3	Leptopelis karissimbensis/kivuensis	Leptopelis karissimbensis/kivuensis	4
2015-2016	Rugezi	2016-03-09	1	Hyperolius castaneus	Hyperolius castaneus	6
2015-2016	Rugezi	2016-03-09	2	Phrynobatrachus parvulus	Phrynobatrachus graueri/parvulus	1
2015-2016	Rugezi	2016-03-09	2	Hyperolius castaneus	Hyperolius castaneus	12
2015-2016	Rugezi	2016-03-09	3	Hyperolius castaneus	Hyperolius castaneus	21
2015-2016	Rugezi	2016-03-09	3	Phrynobatrachus parvulus	Phrynobatrachus graueri/parvulus	1
2015-2016	Rugezi	2016-03-09	4	Leptopelis karissimbensis/kivuensis	Leptopelis karissimbensis/kivuensis	1
2015-2016	Rugezi	2016-03-09	4	Hyperolius castaneus	Hyperolius castaneus	9
2015-2016	Rugezi	2016-03-09	4	Phrynobatrachus parvulus	Phrynobatrachus graueri/parvulus	3
2015-2016	Rugezi	2016-03-09	4	Phrynobatrachus graueri	Phrynobatrachus graueri/parvulus	1
2016-2017	Ngezi	2016-12-12	1	Hyperolius castaneus	Hyperolius castaneus	2
2016-2017	Ngezi	2016-12-12	1	Hyperolius viridiflavus	Hyperolius viridiflavus	1
2016-2017	Ngezi	2016-12-12	2	Hyperolius castaneus	Hyperolius castaneus	1
2016-2017	Malalo	2016-12-13	1	Hyperolius castaneus	Hyperolius castaneus	3
2016-2017	Malalo	2016-12-13	1	Leptopelis karissimbensis/kivuensis	Leptopelis karissimbensis/kivuensis	5
2016-2017	Malalo	2016-12-13	2	Hyperolius castaneus	Hyperolius castaneus	2
2016-2017	Malalo	2016-12-13	2	Leptopelis karissimbensis/kivuensis	Leptopelis karissimbensis/kivuensis	1
2016-2017	Malalo	2016-12-13	2	Phrynobatrachus graueri	Phrynobatrachus graueri/parvulus	2
2016-2017	Malalo	2016-12-13	2	Leptopelis karissimbensis/kivuensis	Leptopelis karissimbensis/kivuensis	1
2016-2017	Malalo	2016-12-13	2	Hyperolius viridiflavus	Hyperolius viridiflavus	1
2016-2017	Malalo	2016-12-13	3	Phrynobatrachus parvulus	Phrynobatrachus graueri/parvulus	6
2016-2017	Malalo	2016-12-13	3	Leptopelis karissimbensis/kivuensis	Leptopelis karissimbensis/kivuensis	3
2016-2017	Malalo	2016-12-13	3	Hyperolius castaneus	Hyperolius castaneus	3
2016-2017	Malalo	2016-12-13	3	Phrynobatrachus graueri	Phrynobatrachus graueri/parvulus	9
2016-2017	Malalo	2016-12-13	3	Leptopelis karissimbensis/kivuensis	Leptopelis karissimbensis/kivuensis	1
2016-2017	Malalo	2016-12-13	3	Hyperolius viridiflavus	Hyperolius viridiflavus	2
2016-2017	Malalo	2016-12-13	4	Phrynobatrachus parvulus	Phrynobatrachus graueri/parvulus	3
2016-2017	Malalo	2016-12-13	4	Leptopelis karissimbensis/kivuensis	Leptopelis karissimbensis/kivuensis	4
2016-2017	Gasindikira	2016-12-14	1	Hyperolius castaneus	Hyperolius castaneus	12
2016-2017	Gasindikira	2016-12-14	2	Hyperolius castaneus	Hyperolius castaneus	28
2016-2017	Gasindikira	2016-12-14	3	Hyperolius castaneus	Hyperolius castaneus	13
2016-2017	Gasindikira	2016-12-14	4	Hyperolius castaneus	Hyperolius castaneus	17
2016-2017	Gasindikira	2016-12-14	4	Hyperolius viridiflavus	Hyperolius viridiflavus	1
2016-2017	Gasindikira	2016-12-14	4	Hyperolius cinnamomeoventris	Hyperolius cinnamomeoventris	1
2016-2017	Sandi	2016-12-15	1	Hyperolius castaneus	Hyperolius castaneus	2
2016-2017	Sandi	2016-12-15	1	Phrynobatrachus parvulus	Phrynobatrachus graueri/parvulus	5
2016-2017	Sandi	2016-12-15	2	Phrynobatrachus parvulus	Phrynobatrachus graueri/parvulus	5
2016-2017	Sandi	2016-12-15	2	Hyperolius castaneus	Hyperolius castaneus	1
2016-2017	Sandi	2016-12-15	2	Phrynobatrachus graueri	Phrynobatrachus graueri/parvulus	2
2016-2017	Sandi	2016-12-16	1	Leptopelis karissimbensis/kivuensis	Leptopelis karissimbensis/kivuensis	1
2016-2017	Rugezi	2016-12-19	1	Phrynobatrachus parvulus	Phrynobatrachus graueri/parvulus	3
2016-2017	Rugezi	2016-12-19	2	Hyperolius castaneus	Hyperolius castaneus	2
2016-2017	Rugezi	2016-12-19	2	Leptopelis karissimbensis/kivuensis	Leptopelis karissimbensis/kivuensis	3
2016-2017	Rugezi	2016-12-19	3	Phrynobatrachus parvulus	Phrynobatrachus graueri/parvulus	1
2016-2017	Kato	2016-12-20	1	Hyperolius castaneus	Hyperolius castaneus	1
2016-2017	Kato	2016-12-20	1	Leptopelis karissimbensis/kivuensis	Leptopelis karissimbensis/kivuensis	1
2016-2017	Kato	2016-12-20	2	Phrynobatrachus parvulus	Phrynobatrachus graueri/parvulus	1
2016-2017	Kato 2	2016-12-21	1	Hyperolius castaneus	Hyperolius castaneus	3
2016-2017	Kato 2	2016-12-21	2	Hyperolius castaneus	Hyperolius castaneus	11
2016-2017	Kabatwa	2016-12-22	1	Hyperolius castaneus	Hyperolius castaneus	5
2016-2017	Shegesha	2016-12-23	1	Hyperolius castaneus	Hyperolius castaneus	1
2016-2017	Shegesha	2016-12-23	1	Phrynobatrachus parvulus	Phrynobatrachus graueri/parvulus	2
2016-2017	Shegesha	2016-12-23	2	Phrynobatrachus parvulus	Phrynobatrachus graueri/parvulus	9
2016-2017	Kabiranyuma	2016-12-27	1	Phrynobatrachus parvulus	Phrynobatrachus graueri/parvulus	1
2016-2017	Malalo	2016-12-28	1	Hyperolius viridiflavus	Hyperolius viridiflavus	2
2016-2017	Malalo	2016-12-28	1	Hyperolius castaneus	Hyperolius castaneus	1
2016-2017	Malalo	2016-12-28	1	Leptopelis karissimbensis/kivuensis	Leptopelis karissimbensis/kivuensis	1
2016-2017	Malalo	2016-12-28	1	Leptopelis karissimbensis/kivuensis	Leptopelis karissimbensis/kivuensis	1
2016-2017	Malalo	2016-12-28	2	Hyperolius viridiflavus	Hyperolius viridiflavus	1
2016-2017	Malalo	2016-12-28	2	Phrynobatrachus parvulus	Phrynobatrachus graueri/parvulus	1
2016-2017	Malalo	2016-12-28	2	Leptopelis karissimbensis/kivuensis	Leptopelis karissimbensis/kivuensis	4
2016-2017	Malalo	2016-12-28	2	Hyperolius castaneus	Hyperolius castaneus	5
2016-2017	Malalo	2016-12-28	2	Leptopelis karissimbensis/kivuensis	Leptopelis karissimbensis/kivuensis	6
2016-2017	Malalo	2016-12-28	2	Phrynobatrachus parvulus	Phrynobatrachus graueri/parvulus	6
2016-2017	Malalo	2016-12-28	3	Leptopelis karissimbensis/kivuensis	Leptopelis karissimbensis/kivuensis	2
2016-2017	Malalo	2016-12-28	3	Phrynobatrachus graueri	Phrynobatrachus graueri/parvulus	1
2016-2017	Malalo	2016-12-28	3	Phrynobatrachus parvulus	Phrynobatrachus graueri/parvulus	4
2016-2017	Malalo	2016-12-28	3	Hyperolius castaneus	Hyperolius castaneus	2
2016-2017	Malalo	2016-12-28	4	Phrynobatrachus parvulus	Phrynobatrachus graueri/parvulus	5
2016-2017	Malalo	2016-12-28	4	Hyperolius viridiflavus	Hyperolius viridiflavus	1
2016-2017	Malalo	2016-12-28	4	Hyperolius castaneus	Hyperolius castaneus	5
2016-2017	Malalo	2016-12-28	4	Phrynobatrachus graueri	Phrynobatrachus graueri/parvulus	4
2016-2017	Malalo	2016-12-28	4	Leptopelis karissimbensis/kivuensis	Leptopelis karissimbensis/kivuensis	3
2016-2017	Malalo	2016-12-28	4	Leptopelis karissimbensis/kivuensis	Leptopelis karissimbensis/kivuensis	2
2016-2017	Ngezi	2016-12-29	1	Hyperolius viridiflavus	Hyperolius viridiflavus	1
2016-2017	Ngezi	2016-12-29	1	Hyperolius castaneus	Hyperolius castaneus	18
2016-2017	Ngezi	2016-12-29	2	Hyperolius castaneus	Hyperolius castaneus	6
2016-2017	Ngezi	2016-12-29	2	Hyperolius viridiflavus	Hyperolius viridiflavus	1
2016-2017	Kago	2016-12-30	1	Hyperolius castaneus	Hyperolius castaneus	1
2016-2017	Sandi	2017-01-03	1	Phrynobatrachus parvulus	Phrynobatrachus graueri/parvulus	2
2016-2017	Sandi	2017-01-03	1	Phrynobatrachus graueri	Phrynobatrachus graueri/parvulus	1
2016-2017	Sandi	2017-01-03	2	Phrynobatrachus parvulus	Phrynobatrachus graueri/parvulus	5
2016-2017	Gasindikira	2017-01-04	1	Hyperolius castaneus	Hyperolius castaneus	41
2016-2017	Gasindikira	2017-01-04	2	Hyperolius castaneus	Hyperolius castaneus	18
2016-2017	Gasindikira	2017-01-04	2	Hyperolius viridiflavus	Hyperolius viridiflavus	1
2016-2017	Gasindikira	2017-01-04	4	Hyperolius castaneus	Hyperolius castaneus	20
2016-2017	Kato	2017-01-05	1	Hyperolius castaneus	Hyperolius castaneus	3
2016-2017	Rugezi	2017-01-09	1	Leptopelis karissimbensis/kivuensis	Leptopelis karissimbensis/kivuensis	3
2016-2017	Rugezi	2017-01-09	2	Hyperolius castaneus	Hyperolius castaneus	6
2016-2017	Rugezi	2017-01-09	2	Phrynobatrachus parvulus	Phrynobatrachus graueri/parvulus	3
2016-2017	Rugezi	2017-01-09	3	Phrynobatrachus graueri	Phrynobatrachus graueri/parvulus	1
2016-2017	Rugezi	2017-01-09	3	Leptopelis karissimbensis/kivuensis	Leptopelis karissimbensis/kivuensis	5
2016-2017	Rugezi	2017-01-09	3	Phrynobatrachus parvulus	Phrynobatrachus graueri/parvulus	2
2016-2017	Rugezi	2017-01-09	3	Hyperolius castaneus	Hyperolius castaneus	6
2016-2017	Shegesha	2017-01-10	1	Phrynobatrachus parvulus	Phrynobatrachus graueri/parvulus	4
2016-2017	Shegesha	2017-01-10	2	Phrynobatrachus graueri	Phrynobatrachus graueri/parvulus	3
2016-2017	Shegesha	2017-01-10	2	Phrynobatrachus parvulus	Phrynobatrachus graueri/parvulus	1
2016-2017	Malalo	2017-01-11	1	Hyperolius castaneus	Hyperolius castaneus	7
2016-2017	Malalo	2017-01-11	1	Hyperolius viridiflavus	Hyperolius viridiflavus	2
2016-2017	Malalo	2017-01-11	1	Leptopelis karissimbensis/kivuensis	Leptopelis karissimbensis/kivuensis	1
2016-2017	Malalo	2017-01-11	1	Phrynobatrachus graueri	Phrynobatrachus graueri/parvulus	1
2016-2017	Malalo	2017-01-11	2	Phrynobatrachus parvulus	Phrynobatrachus graueri/parvulus	3
2016-2017	Malalo	2017-01-11	2	Phrynobatrachus parvulus	Phrynobatrachus graueri/parvulus	6
2016-2017	Malalo	2017-01-11	2	Hyperolius cinnamomeoventris	Hyperolius cinnamomeoventris	1
2016-2017	Malalo	2017-01-11	2	Hyperolius castaneus	Hyperolius castaneus	2
2016-2017	Malalo	2017-01-11	3	Leptopelis karissimbensis/kivuensis	Leptopelis karissimbensis/kivuensis	1
2016-2017	Malalo	2017-01-11	3	Hyperolius castaneus	Hyperolius castaneus	4
2016-2017	Malalo	2017-01-11	3	Phrynobatrachus graueri	Phrynobatrachus graueri/parvulus	1
2016-2017	Malalo	2017-01-11	3	Hyperolius castaneus	Hyperolius castaneus	1
2016-2017	Malalo	2017-01-11	4	Phrynobatrachus graueri	Phrynobatrachus graueri/parvulus	6
2016-2017	Malalo	2017-01-11	4	Leptopelis karissimbensis/kivuensis	Leptopelis karissimbensis/kivuensis	1
2016-2017	Malalo	2017-01-11	4	Phrynobatrachus parvulus	Phrynobatrachus graueri/parvulus	4
2016-2017	Malalo	2017-01-11	4	Hyperolius viridiflavus	Hyperolius viridiflavus	1
2016-2017	Malalo	2017-01-11	4	Hyperolius castaneus	Hyperolius castaneus	4
2016-2017	Malalo	2017-01-11	4	Leptopelis karissimbensis/kivuensis	Leptopelis karissimbensis/kivuensis	1
2016-2017	Kabiranyuma	2017-01-12	1	Phrynobatrachus parvulus	Phrynobatrachus graueri/parvulus	1
2016-2017	Kato 2	2017-01-13	1	Hyperolius castaneus	Hyperolius castaneus	5
2016-2017	Kato 2	2017-01-13	1	Phrynobatrachus parvulus	Phrynobatrachus graueri/parvulus	1
2016-2017	Kato 2	2017-01-13	1	Leptopelis karissimbensis/kivuensis	Leptopelis karissimbensis/kivuensis	1
2016-2017	Kato 2	2017-01-13	1	Hyperolius cinnamomeoventris	Hyperolius cinnamomeoventris	1
2016-2017	Kato 2	2017-01-13	2	Hyperolius castaneus	Hyperolius castaneus	5
2016-2017	Ngezi	2017-01-16	1	Hyperolius castaneus	Hyperolius castaneus	25
2016-2017	Ngezi	2017-01-16	1	Hyperolius cinnamomeoventris	Hyperolius cinnamomeoventris	1
2016-2017	Ngezi	2017-01-16	2	Hyperolius castaneus	Hyperolius castaneus	26
2016-2017	Ngezi	2017-01-16	2	Leptopelis karissimbensis/kivuensis	Leptopelis karissimbensis/kivuensis	2
2016-2017	Sandi	2017-01-17	1	Phrynobatrachus parvulus	Phrynobatrachus graueri/parvulus	3
2016-2017	Sandi	2017-01-17	1	Hyperolius castaneus	Hyperolius castaneus	1
2016-2017	Sandi	2017-01-17	2	Phrynobatrachus graueri	Phrynobatrachus graueri/parvulus	2
2016-2017	Gasindikira	2017-01-18	1	Hyperolius castaneus	Hyperolius castaneus	12
2016-2017	Gasindikira	2017-01-18	2	Hyperolius castaneus	Hyperolius castaneus	14
2016-2017	Gasindikira	2017-01-18	2	Amietia nutti	Amietia nutti	14
2016-2017	Gasindikira	2017-01-18	3	Hyperolius castaneus	Hyperolius castaneus	5
2016-2017	Gasindikira	2017-01-18	3	Hyperolius cinnamomeoventris	Hyperolius cinnamomeoventris	1
2016-2017	Gasindikira	2017-01-18	4	Hyperolius castaneus	Hyperolius castaneus	9
2016-2017	Kago	2017-01-19	1	Leptopelis karissimbensis/kivuensis	Leptopelis karissimbensis/kivuensis	1
2016-2017	Kato	2017-01-20	1	Hyperolius castaneus	Hyperolius castaneus	2
2016-2017	Shegesha	2017-01-23	1	Phrynobatrachus parvulus	Phrynobatrachus graueri/parvulus	2
2016-2017	Shegesha	2017-01-23	2	Phrynobatrachus graueri	Phrynobatrachus graueri/parvulus	3
2016-2017	Shegesha	2017-01-23	2	Phrynobatrachus parvulus	Phrynobatrachus graueri/parvulus	3
2016-2017	Kato 2	2017-01-24	1	Leptopelis karissimbensis/kivuensis	Leptopelis karissimbensis/kivuensis	2
2016-2017	Kato 2	2017-01-24	1	Hyperolius castaneus	Hyperolius castaneus	6
2016-2017	Kato 2	2017-01-24	2	Hyperolius castaneus	Hyperolius castaneus	4
2016-2017	Rugezi	2017-01-25	1	Leptopelis karissimbensis/kivuensis	Leptopelis karissimbensis/kivuensis	1
2016-2017	Rugezi	2017-01-25	1	Hyperolius castaneus	Hyperolius castaneus	3
2016-2017	Rugezi	2017-01-25	1	Phrynobatrachus parvulus	Phrynobatrachus graueri/parvulus	3
2016-2017	Rugezi	2017-01-25	3	Leptopelis karissimbensis/kivuensis	Leptopelis karissimbensis/kivuensis	1
2016-2017	Rugezi	2017-01-25	4	Phrynobatrachus parvulus	Phrynobatrachus graueri/parvulus	7
2016-2017	Kabatwa	2017-01-26	1	Phrynobatrachus parvulus	Phrynobatrachus graueri/parvulus	1
2016-2017	Malalo	2017-01-27	1	Hyperolius castaneus	Hyperolius castaneus	3
2016-2017	Malalo	2017-01-27	1	Hyperolius viridiflavus	Hyperolius viridiflavus	1
2016-2017	Malalo	2017-01-27	1	Phrynobatrachus graueri	Phrynobatrachus graueri/parvulus	1
2016-2017	Malalo	2017-01-27	2	Phrynobatrachus graueri	Phrynobatrachus graueri/parvulus	2
2016-2017	Malalo	2017-01-27	2	Phrynobatrachus parvulus	Phrynobatrachus graueri/parvulus	1
2016-2017	Malalo	2017-01-27	2	Leptopelis karissimbensis/kivuensis	Leptopelis karissimbensis/kivuensis	1
2016-2017	Malalo	2017-01-27	2	Hyperolius viridiflavus	Hyperolius viridiflavus	1
2016-2017	Malalo	2017-01-27	2	Hyperolius castaneus	Hyperolius castaneus	2
2016-2017	Malalo	2017-01-27	3	Phrynobatrachus graueri	Phrynobatrachus graueri/parvulus	4
2016-2017	Malalo	2017-01-27	3	Hyperolius viridiflavus	Hyperolius viridiflavus	1
2016-2017	Malalo	2017-01-27	3	Leptopelis karissimbensis/kivuensis	Leptopelis karissimbensis/kivuensis	1
2016-2017	Malalo	2017-01-27	3	Hyperolius castaneus	Hyperolius castaneus	2
2016-2017	Malalo	2017-01-27	3	Phrynobatrachus parvulus	Phrynobatrachus graueri/parvulus	2
2016-2017	Malalo	2017-01-27	4	Phrynobatrachus parvulus	Phrynobatrachus graueri/parvulus	8
2016-2017	Malalo	2017-01-27	4	Phrynobatrachus graueri	Phrynobatrachus graueri/parvulus	6
2016-2017	Malalo	2017-01-27	4	Hyperolius castaneus	Hyperolius castaneus	3
2016-2017	Kato	2017-01-30	1	Hyperolius castaneus	Hyperolius castaneus	1
2016-2017	Kato	2017-01-30	2	Hyperolius castaneus	Hyperolius castaneus	3
2016-2017	Ngezi	2017-01-31	1	Phrynobatrachus parvulus	Phrynobatrachus graueri/parvulus	3
2016-2017	Ngezi	2017-01-31	2	Phrynobatrachus graueri	Phrynobatrachus graueri/parvulus	1
2016-2017	Gasindikira	2017-02-01	1	Hyperolius castaneus	Hyperolius castaneus	30
2016-2017	Gasindikira	2017-02-01	1	Hyperolius viridiflavus	Hyperolius viridiflavus	1
2016-2017	Gasindikira	2017-02-01	2	Hyperolius castaneus	Hyperolius castaneus	7
2016-2017	Gasindikira	2017-02-01	2	Hyperolius cinnamomeoventris	Hyperolius cinnamomeoventris	1
2016-2017	Gasindikira	2017-02-01	3	Hyperolius viridiflavus	Hyperolius viridiflavus	3
2016-2017	Gasindikira	2017-02-01	3	Hyperolius castaneus	Hyperolius castaneus	7
2016-2017	Gasindikira	2017-02-01	4	Hyperolius castaneus	Hyperolius castaneus	33
2016-2017	Gasindikira	2017-02-01	4	Hyperolius viridiflavus	Hyperolius viridiflavus	1
2016-2017	Ngezi	2017-02-03	1	Hyperolius castaneus	Hyperolius castaneus	4
2016-2017	Kato 2	2017-02-06	1	Hyperolius castaneus	Hyperolius castaneus	2
2016-2017	Kato 2	2017-02-06	1	Phrynobatrachus parvulus	Phrynobatrachus graueri/parvulus	1
2016-2017	Kato 2	2017-02-06	2	Hyperolius viridiflavus	Hyperolius viridiflavus	1
2016-2017	Kato 2	2017-02-06	2	Hyperolius castaneus	Hyperolius castaneus	6
2016-2017	Kato 2	2017-02-06	2	Phrynobatrachus parvulus	Phrynobatrachus graueri/parvulus	1
2016-2017	Rugezi	2017-02-07	1	Phrynobatrachus parvulus	Phrynobatrachus graueri/parvulus	5
2016-2017	Rugezi	2017-02-07	2	Hyperolius castaneus	Hyperolius castaneus	3
2016-2017	Rugezi	2017-02-07	3	Phrynobatrachus parvulus	Phrynobatrachus graueri/parvulus	3
2016-2017	Rugezi	2017-02-07	3	Hyperolius castaneus	Hyperolius castaneus	8
2016-2017	Rugezi	2017-02-07	4	Hyperolius castaneus	Hyperolius castaneus	1
2016-2017	Malalo	2017-02-08	1	Hyperolius castaneus	Hyperolius castaneus	3
2016-2017	Malalo	2017-02-08	1	Hyperolius viridiflavus	Hyperolius viridiflavus	1
2016-2017	Malalo	2017-02-08	2	Phrynobatrachus graueri	Phrynobatrachus graueri/parvulus	2
2016-2017	Malalo	2017-02-08	3	Phrynobatrachus parvulus	Phrynobatrachus graueri/parvulus	2
2016-2017	Malalo	2017-02-08	3	Hyperolius castaneus	Hyperolius castaneus	3
2016-2017	Malalo	2017-02-08	4	Leptopelis karissimbensis/kivuensis	Leptopelis karissimbensis/kivuensis	1
2016-2017	Malalo	2017-02-08	4	Hyperolius viridiflavus	Hyperolius viridiflavus	1
2016-2017	Malalo	2017-02-08	4	Phrynobatrachus graueri	Phrynobatrachus graueri/parvulus	2
2016-2017	Shegesha	2017-02-09	1	Phrynobatrachus parvulus	Phrynobatrachus graueri/parvulus	5
2016-2017	Shegesha	2017-02-09	1	Hyperolius castaneus	Hyperolius castaneus	2
2016-2017	Shegesha	2017-02-09	2	Phrynobatrachus graueri	Phrynobatrachus graueri/parvulus	2
2016-2017	Shegesha	2017-02-09	2	Phrynobatrachus parvulus	Phrynobatrachus graueri/parvulus	10
2016-2017	Kabatwa	2017-02-10	1	Hyperolius castaneus	Hyperolius castaneus	2
2016-2017	Kato	2017-02-13	1	Hyperolius castaneus	Hyperolius castaneus	2
2016-2017	Kato	2017-02-13	2	Hyperolius castaneus	Hyperolius castaneus	3
2016-2017	Sandi	2017-02-14	1	Phrynobatrachus parvulus	Phrynobatrachus graueri/parvulus	7
2016-2017	Sandi	2017-02-14	2	Phrynobatrachus parvulus	Phrynobatrachus graueri/parvulus	1
2016-2017	Sandi	2017-02-14	2	Phrynobatrachus graueri	Phrynobatrachus graueri/parvulus	1
2016-2017	Gasindikira	2017-02-15	1	Hyperolius castaneus	Hyperolius castaneus	14
2016-2017	Gasindikira	2017-02-15	2	Hyperolius castaneus	Hyperolius castaneus	3
2016-2017	Gasindikira	2017-02-15	3	Hyperolius castaneus	Hyperolius castaneus	5
2016-2017	Gasindikira	2017-02-15	4	Amietia nutti	Amietia nutti	1
2016-2017	Gasindikira	2017-02-15	4	Hyperolius castaneus	Hyperolius castaneus	3
2016-2017	Ngezi	2017-02-17	1	Hyperolius castaneus	Hyperolius castaneus	1
2016-2017	Ngezi	2017-02-17	2	Hyperolius castaneus	Hyperolius castaneus	4
2016-2017	Kato 2	2017-02-20	1	Hyperolius castaneus	Hyperolius castaneus	3
2016-2017	Kato 2	2017-02-20	1	Leptopelis karissimbensis/kivuensis	Leptopelis karissimbensis/kivuensis	2
2016-2017	Kato 2	2017-02-20	2	Hyperolius castaneus	Hyperolius castaneus	6
2016-2017	Rugezi	2017-02-21	1	Hyperolius castaneus	Hyperolius castaneus	5
2016-2017	Rugezi	2017-02-21	1	Phrynobatrachus graueri	Phrynobatrachus graueri/parvulus	1
2016-2017	Rugezi	2017-02-21	2	Phrynobatrachus parvulus	Phrynobatrachus graueri/parvulus	2
2016-2017	Rugezi	2017-02-21	2	Hyperolius castaneus	Hyperolius castaneus	1
2016-2017	Rugezi	2017-02-21	3	Hyperolius castaneus	Hyperolius castaneus	1
2016-2017	Kabatwa	2017-02-22	1	Hyperolius castaneus	Hyperolius castaneus	3
2016-2017	Shegesha	2017-02-23	1	Phrynobatrachus parvulus	Phrynobatrachus graueri/parvulus	2
2016-2017	Shegesha	2017-02-23	2	Phrynobatrachus parvulus	Phrynobatrachus graueri/parvulus	2
2016-2017	Kabatwa	2017-02-24	1	Hyperolius castaneus	Hyperolius castaneus	2
2016-2017	Kato	2017-02-27	1	Hyperolius castaneus	Hyperolius castaneus	2
2016-2017	Kato	2017-02-27	2	Hyperolius viridiflavus	Hyperolius viridiflavus	1
2016-2017	Sandi	2017-02-28	1	Hyperolius castaneus	Hyperolius castaneus	3
2016-2017	Gasindikira	2017-03-01	1	Hyperolius castaneus	Hyperolius castaneus	7
2016-2017	Gasindikira	2017-03-01	3	Hyperolius castaneus	Hyperolius castaneus	4
2016-2017	Gasindikira	2017-03-01	4	Hyperolius castaneus	Hyperolius castaneus	2
2016-2017	Ngezi	2017-03-03	1	Hyperolius castaneus	Hyperolius castaneus	4
2016-2017	Ngezi	2017-03-03	1	Hyperolius viridiflavus	Hyperolius viridiflavus	3
2016-2017	Ngezi	2017-03-03	2	Hyperolius castaneus	Hyperolius castaneus	3
2016-2017	Malalo	2017-03-06	1	Hyperolius castaneus	Hyperolius castaneus	14
2016-2017	Malalo	2017-03-06	1	Hyperolius viridiflavus	Hyperolius viridiflavus	1
2016-2017	Malalo	2017-03-06	2	Hyperolius castaneus	Hyperolius castaneus	9
2016-2017	Malalo	2017-03-06	2	Phrynobatrachus graueri	Phrynobatrachus graueri/parvulus	11
2016-2017	Malalo	2017-03-06	2	Phrynobatrachus parvulus	Phrynobatrachus graueri/parvulus	2
2016-2017	Malalo	2017-03-06	2	Hyperolius castaneus	Hyperolius castaneus	5
2016-2017	Malalo	2017-03-06	3	Leptopelis karissimbensis/kivuensis	Leptopelis karissimbensis/kivuensis	1
2016-2017	Malalo	2017-03-06	3	Phrynobatrachus graueri	Phrynobatrachus graueri/parvulus	12
2016-2017	Malalo	2017-03-06	3	Leptopelis karissimbensis/kivuensis	Leptopelis karissimbensis/kivuensis	1
2016-2017	Malalo	2017-03-06	4	Phrynobatrachus graueri	Phrynobatrachus graueri/parvulus	6
2016-2017	Malalo	2017-03-06	4	Hyperolius castaneus	Hyperolius castaneus	8
2016-2017	Malalo	2017-03-06	4	Hyperolius viridiflavus	Hyperolius viridiflavus	2
2016-2017	Malalo	2017-03-06	4	Phrynobatrachus parvulus	Phrynobatrachus graueri/parvulus	8
2016-2017	Malalo	2017-03-06	4	Leptopelis karissimbensis/kivuensis	Leptopelis karissimbensis/kivuensis	1
2016-2017	Kato 2	2017-03-07	1	Hyperolius castaneus	Hyperolius castaneus	19
2016-2017	Kato 2	2017-03-07	1	Leptopelis karissimbensis/kivuensis	Leptopelis karissimbensis/kivuensis	1
2016-2017	Kato 2	2017-03-07	2	Leptopelis karissimbensis/kivuensis	Leptopelis karissimbensis/kivuensis	2
2016-2017	Kato 2	2017-03-07	2	Hyperolius castaneus	Hyperolius castaneus	4
2016-2017	Rugezi	2017-03-08	1	Hyperolius castaneus	Hyperolius castaneus	1
2016-2017	Rugezi	2017-03-08	1	Phrynobatrachus parvulus	Phrynobatrachus graueri/parvulus	4
2016-2017	Rugezi	2017-03-08	2	Phrynobatrachus parvulus	Phrynobatrachus graueri/parvulus	1
2016-2017	Rugezi	2017-03-08	2	Hyperolius castaneus	Hyperolius castaneus	1
2016-2017	Rugezi	2017-03-08	3	Hyperolius castaneus	Hyperolius castaneus	4
2016-2017	Rugezi	2017-03-08	4	Hyperolius castaneus	Hyperolius castaneus	4
2016-2017	Shegesha	2017-03-09	1	Phrynobatrachus parvulus	Phrynobatrachus graueri/parvulus	5
2016-2017	Shegesha	2017-03-09	1	Phrynobatrachus graueri	Phrynobatrachus graueri/parvulus	1
2016-2017	Shegesha	2017-03-09	2	Phrynobatrachus parvulus	Phrynobatrachus graueri/parvulus	6
